# Supplementary material for: N′-[(E)-4-(Dimethyl­amino)­benz­ylidene]-2-(5-meth­oxy-2-methyl-1H-indol-3-yl)acetohydrazide
Source: Acta Crystallogr Sect E Struct Rep Online. 2012 Jun 13;68(Pt 7):o2099. doi: 10.1107/S1600536812026013 (PMC3393912; doi:10.1107/S1600536812026013)
Supplement: Supplementary file 1 [file e-68-o2099-sup1.cif]

##############################################################################
#                                                                            #
# This CIF contains the data in a paper accepted for publication in          #
# Acta Crystallographica Section E. It conforms to the requirements of       #
# Notes for Authors for Acta Crystallographica Section E, and has been       #
# peer reviewed under the auspices of the IUCr Commission on Journals.       #
#                                                                            #
# Full details of the Crystallographic Information File format               #
# are given in the paper "The Crystallographic Information File (CIF):       #
# a New Standard Archive File for Crystallography" by S. R. Hall, F. H.      #
# Allen and I. D. Brown [Acta Cryst. (1991), A47, 655-685].                  #
#                                                                            #
# The current version of the core CIF dictionary is obtainable from          #
# ftp://ftp.iucr.org/pub/cif_core.dic.                                       #
#                                                                            #
# Software is freely available for graphical display of the structure(s)     #
# in this CIF. For information consult the CIF software page                 #
# http://www.iucr.org/resources/cif/software.                                #
#                                                                            #
# This file may be used for bona fide research purposes within the           #
# scientific community so long as proper attribution is given to the journal # 
# article from which it was obtained.                                        #
#                                                                            #
##############################################################################
data_global
_audit_creation_method     'PLATON <TABLE ACC> option'
_journal_date_recd_electronic     2012-06-06
_journal_date_accepted     2012-06-08
_journal_name_full     'Acta Crystallographica, Section E'
_journal_year     2012
_journal_volume     68
_journal_issue      7
_journal_page_first     o2099
_journal_page_last     o2099
_journal_paper_category     QO
_journal_paper_doi     10.1107/S1600536812026013
_journal_coeditor_code     SJ5239
_publ_contact_author_name
;
Mehmet Akkurt
;
_publ_contact_author_address
;
     Department of Physics
     Faculty of Sciences
     Erciyes University
     38039 Kayseri
     Turkey
;
_publ_contact_author_email     'akkurt@erciyes.edu.tr'
_publ_contact_author_fax     '+90-352-2076666 extra 33106'
_publ_contact_author_phone     '+90-352-2076666 extra 33106'
_publ_section_title
;\
<i>N</i>'-[(<i>E</i>)-4-(Dimethylamino)benzylidene]-2-(5-methoxy-2-\
methyl-1<i>H</i>-indol-3-yl)acetohydrazide
;
loop_
    _publ_author_name
    _publ_author_address
    'Shaaban K. Mohamed'
;
Chemistry and Environmental Division,
Manchester Metropolitan University,
Manchester,
M1 5GD,
England
;
    'Peter N. Horton'
;
School of Chemistry,
University of Southampton,
Highfield,
Southampton, SO17 1BJ,
England
;
    'Mehmet Akkurt'
;
Department of Physics,
Faculty of Sciences,
Erciyes University,
38039 Kayseri,
Turkey
;
    'Mustafa R. Albayati'
;
Kirkuk University,
College of Science,
Department of Chemistry,
Kirkuk, Iraq
;
    ' Antar A. Abdelhamid'
;
Chemistry and Environmental Division,
Manchester Metropolitan University,
Manchester,
M1 5GD,
England
;
data_I
_chemical_name_systematic
;\
<i>N</i>'-[(<i>E</i>)-4-(Dimethylamino)benzylidene]-2-(5-methoxy-2-
methyl-1<i>H</i>-indol-3-yl)acetohydrazide
;
_chemical_name_common     ?
_chemical_formula_moiety     'C21 H24 N4 O2'
_chemical_formula_sum     'C21 H24 N4 O2'
_chemical_formula_structural     ?
_chemical_formula_iupac     'C21 H24 N4 O2'
_chemical_formula_weight     364.44
_chemical_melting_point     ?
_symmetry_cell_setting     monoclinic
_symmetry_space_group_name_H-M     'P 21/c'
_symmetry_space_group_name_Hall     '-P 2ybc'
loop_
    _symmetry_equiv_pos_site_id
    _symmetry_equiv_pos_as_xyz
    1 x,y,z
    2 -x,1/2+y,1/2-z
    3 -x,-y,-z
    4 x,1/2-y,1/2+z
_cell_length_a     9.600(5)
_cell_length_b     7.548(4)
_cell_length_c     25.802(14)
_cell_angle_alpha     90
_cell_angle_beta     95.100(10)
_cell_angle_gamma     90
_cell_volume     1862.2(17)
_cell_formula_units_Z     4
_cell_measurement_reflns_used     5554
_cell_measurement_theta_min     2.5
_cell_measurement_theta_max     31.2
_cell_measurement_temperature     100(2)
_cell_special_details
;
;
_exptl_crystal_description     Needle
_exptl_crystal_colour     Colourless
_exptl_crystal_size_max     0.100
_exptl_crystal_size_mid     0.010
_exptl_crystal_size_min     0.010
_exptl_crystal_size_rad     ?
_exptl_crystal_density_diffrn     1.300
_exptl_crystal_density_meas     ?
_exptl_crystal_density_method     'Not Measured'
_exptl_crystal_F_000     776
_exptl_absorpt_coefficient_mu     0.086
_exptl_absorpt_correction_type     multi-scan
_exptl_absorpt_process_details
;
(CrystalClear; Rigaku, 2001)
;
_exptl_absorpt_correction_T_min     0.992
_exptl_absorpt_correction_T_max     0.999
_exptl_special_details
;
;
_diffrn_ambient_temperature     100(2)
_diffrn_radiation_type     MoK\a
_diffrn_radiation_wavelength     0.71075
_diffrn_radiation_monochromator     'Confocal'
_diffrn_measurement_device_type
;
Rigaku Saturn724+
;
_diffrn_measurement_device
;
AFC12 (Right): Kappa 3 circle
;
_diffrn_measurement_method     'profile data from \w-scans'
_diffrn_detector_area_resol_mean     28.5714
_diffrn_reflns_number     10458
_diffrn_reflns_av_R_equivalents     0.0476
_diffrn_reflns_av_sigmaI/netI     0.0593
_diffrn_reflns_theta_min     3.13
_diffrn_reflns_theta_max     25.03
_diffrn_reflns_theta_full     25.03
_diffrn_measured_fraction_theta_max     0.998
_diffrn_measured_fraction_theta_full     0.998
_diffrn_reflns_limit_h_min     -11
_diffrn_reflns_limit_h_max     10
_diffrn_reflns_limit_k_min     -8
_diffrn_reflns_limit_k_max     8
_diffrn_reflns_limit_l_min     -30
_diffrn_reflns_limit_l_max     30
_diffrn_reflns_reduction_process
;
;
_refine_special_details
;
Refinement on <i>F</i>^2^ for ALL reflections except those flagged by the user
for potential systematic errors. Weighted <i>R</i>-factors <i>wR</i> and all
goodnesses of fit <i>S</i> are based on <i>F</i>^2^, conventional
<i>R</i>-factors <i>R</i> are based on <i>F</i>, with <i>F</i> set to zero for
negative <i>F</i>^2^. The observed criterion of <i>F</i>^2^ > \s(<i>F</i>^2^)
is used only for calculating -<i>R</i>-factor-obs <i>etc</i>. and is not
relevant to the choice of reflections for refinement. <i>R</i>-factors based
on <i>F</i>^2^ are statistically about twice as large as those based on
<i>F</i>, and <i>R</i>-factors based on ALL data will be even larger.
;
_reflns_number_total     3280
_reflns_number_gt     2386
_reflns_threshold_expression     I>2\s(I)
_refine_ls_structure_factor_coef     Fsqd
_refine_ls_matrix_type     full
_refine_ls_R_factor_all     0.0996
_refine_ls_R_factor_gt     0.0691
_refine_ls_wR_factor_gt     0.1413
_refine_ls_wR_factor_ref     0.1594
_refine_ls_goodness_of_fit_ref     1.148
_refine_ls_restrained_S_all     1.148
_refine_ls_number_reflns     3280
_refine_ls_number_parameters     248
_refine_ls_number_restraints     0
_refine_ls_number_constraints     ?
_refine_ls_hydrogen_treatment     constr
_refine_ls_weighting_scheme     calc
_refine_ls_weighting_details
         'calc w=1/[\s^2^(Fo^2^)+(0.0588P)^2^+0.6401P] where P=(Fo^2^+2Fc^2^)/3'
_atom_sites_solution_hydrogens     geom
_atom_sites_solution_primary     direct
_atom_sites_solution_secondary     difmap
_refine_ls_shift/su_max     0.000
_refine_ls_shift/su_mean     0.000
_refine_diff_density_max     0.207
_refine_diff_density_min     -0.271
_refine_ls_extinction_method     'none'
_refine_ls_abs_structure_details     ?
_refine_ls_abs_structure_Flack     .
loop_
    _atom_type_symbol
    _atom_type_description
    _atom_type_scat_dispersion_real
    _atom_type_scat_dispersion_imag
    _atom_type_scat_source
    C C 0.0033 0.0016 ' International Tables Vol C Tables 4.2.6.8 and 6.1.1.4'
    H H 0.0000 0.0000 ' International Tables Vol C Tables 4.2.6.8 and 6.1.1.4'
    N N 0.0061 0.0033 ' International Tables Vol C Tables 4.2.6.8 and 6.1.1.4'
    O O 0.0106 0.0060 ' International Tables Vol C Tables 4.2.6.8 and 6.1.1.4'
_computing_data_collection
;
CrystalClear (Rigaku, 2001)
;
_computing_cell_refinement
;
CrystalClear (Rigaku, 2001)
;
_computing_data_reduction
;
CrystalClear (Rigaku, 2001)
;
_computing_structure_solution     'SHELXS97 (Sheldrick, 2008)'
_computing_structure_refinement     'SHELXL97 (Sheldrick, 2008)'
_computing_molecular_graphics     'ORTEP-3 for Windows (Farrugia, 1997)'
_computing_publication_material
                                'WinGX (Farrugia, 1999) and PLATON (Spek, 2009)'
loop_
    _atom_site_type_symbol
    _atom_site_label
    _atom_site_fract_x
    _atom_site_fract_y
    _atom_site_fract_z
    _atom_site_U_iso_or_equiv
    _atom_site_thermal_displace_type
    _atom_site_calc_flag
    _atom_site_refinement_flags
    _atom_site_occupancy
    _atom_site_disorder_assembly
    _atom_site_disorder_group
    O O1 0.1627(2) 0.5758(2) 0.03536(8) 0.0319(7) Uani d . 1.000 . .
    O O2 0.3022(2) 0.7669(2) 0.21269(8) 0.0334(7) Uani d . 1.000 . .
    N N1 0.3847(2) 0.0787(3) 0.15126(9) 0.0291(8) Uani d . 1.000 . .
    N N2 0.1218(2) 0.3244(3) -0.00973(9) 0.0294(8) Uani d . 1.000 . .
    N N3 0.1684(2) 0.1639(3) -0.02855(9) 0.0283(8) Uani d . 1.000 . .
    N N4 0.1656(2) -0.5960(3) -0.14532(10) 0.0326(9) Uani d . 1.000 . .
    C C1 0.3807(3) 0.1057(4) 0.09794(11) 0.0270(9) Uani d . 1.000 . .
    C C2 0.3661(3) 0.2837(3) 0.08759(11) 0.0239(8) Uani d . 1.000 . .
    C C3 0.3558(3) 0.3719(4) 0.13661(11) 0.0250(9) Uani d . 1.000 . .
    C C4 0.3339(3) 0.5484(4) 0.15053(11) 0.0250(9) Uani d . 1.000 . .
    C C5 0.3263(3) 0.5893(4) 0.20232(12) 0.0272(9) Uani d . 1.000 . .
    C C6 0.3425(3) 0.4582(4) 0.24098(11) 0.0300(10) Uani d . 1.000 . .
    C C7 0.3625(3) 0.2838(4) 0.22774(12) 0.0305(10) Uani d . 1.000 . .
    C C8 0.3676(3) 0.2404(4) 0.17560(12) 0.0271(9) Uani d . 1.000 . .
    C C9 0.3920(3) -0.0469(4) 0.06217(12) 0.0319(10) Uani d . 1.000 . .
    C C10 0.2608(3) 0.8097(4) 0.26328(12) 0.0358(10) Uani d . 1.000 . .
    C C11 0.3555(3) 0.3737(4) 0.03525(11) 0.0274(9) Uani d . 1.000 . .
    C C12 0.2068(3) 0.4328(4) 0.01983(11) 0.0262(9) Uani d . 1.000 . .
    C C13 0.0743(3) 0.0759(4) -0.05616(12) 0.0312(10) Uani d . 1.000 . .
    C C14 0.1025(3) -0.0925(4) -0.08031(11) 0.0277(9) Uani d . 1.000 . .
    C C15 0.2347(3) -0.1724(4) -0.07641(12) 0.0301(10) Uani d . 1.000 . .
    C C16 0.2558(3) -0.3363(4) -0.09783(11) 0.0293(10) Uani d . 1.000 . .
    C C17 0.1459(3) -0.4293(4) -0.12538(11) 0.0273(9) Uani d . 1.000 . .
    C C18 0.0138(3) -0.3465(4) -0.13131(12) 0.0314(10) Uani d . 1.000 . .
    C C19 -0.0058(3) -0.1828(4) -0.10940(12) 0.0316(10) Uani d . 1.000 . .
    C C20 0.2987(3) -0.6849(4) -0.13441(12) 0.0331(10) Uani d . 1.000 . .
    C C21 0.0517(3) -0.6876(4) -0.17479(13) 0.0372(10) Uani d . 1.000 . .
    H H1 0.39620 -0.02420 0.16710 0.0350 Uiso c R 1.000 . .
    H H2 0.03410 0.35570 -0.01740 0.0350 Uiso c R 1.000 . .
    H H4 0.32440 0.63850 0.12470 0.0300 Uiso c R 1.000 . .
    H H6 0.33980 0.48990 0.27650 0.0360 Uiso c R 1.000 . .
    H H7 0.37260 0.19470 0.25380 0.0370 Uiso c R 1.000 . .
    H H9A 0.30800 -0.12060 0.06220 0.0480 Uiso c R 1.000 . .
    H H9B 0.47450 -0.11770 0.07380 0.0480 Uiso c R 1.000 . .
    H H9C 0.40100 -0.00320 0.02690 0.0480 Uiso c R 1.000 . .
    H H10A 0.18490 0.73070 0.27160 0.0540 Uiso c R 1.000 . .
    H H10B 0.22840 0.93280 0.26350 0.0540 Uiso c R 1.000 . .
    H H10C 0.34080 0.79490 0.28930 0.0540 Uiso c R 1.000 . .
    H H11A 0.38590 0.29080 0.00870 0.0330 Uiso c R 1.000 . .
    H H11B 0.41840 0.47780 0.03660 0.0330 Uiso c R 1.000 . .
    H H13 -0.01760 0.12310 -0.06100 0.0370 Uiso c R 1.000 . .
    H H15 0.31160 -0.11210 -0.05860 0.0360 Uiso c R 1.000 . .
    H H16 0.34650 -0.38750 -0.09390 0.0350 Uiso c R 1.000 . .
    H H18 -0.06220 -0.40390 -0.15050 0.0380 Uiso c R 1.000 . .
    H H19 -0.09560 -0.12940 -0.11410 0.0380 Uiso c R 1.000 . .
    H H20A 0.37050 -0.62330 -0.15230 0.0500 Uiso c R 1.000 . .
    H H20B 0.29080 -0.80760 -0.14670 0.0500 Uiso c R 1.000 . .
    H H20C 0.32490 -0.68400 -0.09680 0.0500 Uiso c R 1.000 . .
    H H21A -0.02660 -0.70150 -0.15320 0.0560 Uiso c R 1.000 . .
    H H21B 0.08360 -0.80470 -0.18520 0.0560 Uiso c R 1.000 . .
    H H21C 0.02110 -0.61870 -0.20590 0.0560 Uiso c R 1.000 . .
loop_
    _atom_site_aniso_label
    _atom_site_aniso_U_11
    _atom_site_aniso_U_22
    _atom_site_aniso_U_33
    _atom_site_aniso_U_12
    _atom_site_aniso_U_13
    _atom_site_aniso_U_23
    O1 0.0352(12) 0.0256(11) 0.0337(12) 0.0026(9) -0.0034(10) -0.0007(9)
    O2 0.0435(13) 0.0253(11) 0.0317(12) -0.0023(10) 0.0048(10) -0.0037(9)
    N1 0.0331(14) 0.0228(13) 0.0304(15) 0.0052(11) -0.0033(11) 0.0032(11)
    N2 0.0279(13) 0.0251(14) 0.0338(15) 0.0055(11) -0.0052(11) -0.0033(11)
    N3 0.0326(14) 0.0221(13) 0.0301(14) 0.0016(11) 0.0026(11) 0.0005(11)
    N4 0.0258(13) 0.0269(14) 0.0439(17) 0.0008(11) -0.0031(12) -0.0045(12)
    C1 0.0215(14) 0.0291(16) 0.0300(17) 0.0024(13) 0.0003(12) -0.0029(14)
    C2 0.0187(13) 0.0247(15) 0.0277(16) 0.0015(12) -0.0014(12) -0.0004(13)
    C3 0.0172(13) 0.0268(16) 0.0304(17) -0.0008(12) -0.0012(12) 0.0006(13)
    C4 0.0257(15) 0.0219(15) 0.0267(16) -0.0021(12) -0.0021(12) 0.0048(13)
    C5 0.0264(15) 0.0220(15) 0.0323(17) -0.0008(13) -0.0015(13) -0.0017(13)
    C6 0.0357(17) 0.0310(17) 0.0230(16) -0.0004(14) 0.0018(13) 0.0004(14)
    C7 0.0355(17) 0.0294(17) 0.0258(17) -0.0002(14) -0.0017(13) 0.0062(14)
    C8 0.0240(15) 0.0245(15) 0.0317(17) 0.0023(13) -0.0032(12) 0.0015(14)
    C9 0.0319(16) 0.0271(16) 0.0362(18) 0.0017(13) 0.0011(14) -0.0028(14)
    C10 0.0412(18) 0.0318(17) 0.0348(19) -0.0010(15) 0.0065(15) -0.0076(15)
    C11 0.0292(15) 0.0269(16) 0.0255(16) -0.0034(13) 0.0000(13) 0.0005(13)
    C12 0.0310(16) 0.0252(16) 0.0224(16) 0.0015(13) 0.0019(13) 0.0040(13)
    C13 0.0286(16) 0.0291(17) 0.0355(18) -0.0004(13) 0.0008(14) -0.0009(14)
    C14 0.0265(15) 0.0263(16) 0.0306(17) -0.0014(13) 0.0047(13) 0.0007(13)
    C15 0.0252(15) 0.0313(17) 0.0333(18) -0.0030(13) 0.0001(13) -0.0028(14)
    C16 0.0239(15) 0.0302(17) 0.0337(18) 0.0011(13) 0.0016(13) 0.0002(14)
    C17 0.0282(15) 0.0235(16) 0.0300(17) -0.0011(13) 0.0018(13) 0.0019(13)
    C18 0.0242(15) 0.0295(17) 0.0397(19) -0.0042(13) -0.0010(13) 0.0015(15)
    C19 0.0247(15) 0.0300(17) 0.0396(19) 0.0020(13) 0.0009(13) 0.0009(14)
    C20 0.0322(17) 0.0320(18) 0.0346(19) 0.0042(14) 0.0008(14) -0.0015(14)
    C21 0.0340(17) 0.0291(17) 0.047(2) -0.0033(14) -0.0047(15) -0.0053(15)
_geom_special_details
;
Bond distances, angles <i>etc</i>. have been calculated using the rounded
fractional coordinates. All su's are estimated from the variances of the
(full) variance-covariance matrix. The cell e.s.d.'s are taken into account in
the estimation of distances, angles and torsion angles
;
loop_
    _geom_bond_atom_site_label_1
    _geom_bond_atom_site_label_2
    _geom_bond_site_symmetry_1
    _geom_bond_site_symmetry_2
    _geom_bond_distance
    _geom_bond_publ_flag
    O1 C12 . . 1.239(3) no
    O2 C5 . . 1.390(3) no
    O2 C10 . . 1.435(4) no
    N1 C1 . . 1.388(4) no
    N1 C8 . . 1.389(4) no
    N2 N3 . . 1.394(3) no
    N2 C12 . . 1.344(4) no
    N3 C13 . . 1.285(4) no
    N4 C17 . . 1.379(4) no
    N4 C20 . . 1.449(4) no
    N4 C21 . . 1.451(4) no
    N1 H1 . . 0.8800 no
    N2 H2 . . 0.8800 no
    C1 C2 . . 1.375(4) no
    C1 C9 . . 1.486(4) no
    C2 C3 . . 1.441(4) no
    C2 C11 . . 1.507(4) no
    C3 C4 . . 1.401(4) no
    C3 C8 . . 1.411(4) no
    C4 C5 . . 1.380(4) no
    C5 C6 . . 1.404(4) no
    C6 C7 . . 1.378(4) no
    C7 C8 . . 1.390(4) no
    C11 C12 . . 1.515(4) no
    C13 C14 . . 1.452(4) no
    C14 C19 . . 1.404(4) no
    C14 C15 . . 1.401(4) no
    C15 C16 . . 1.377(4) no
    C16 C17 . . 1.406(4) no
    C17 C18 . . 1.410(4) no
    C18 C19 . . 1.379(4) no
    C4 H4 . . 0.9500 no
    C6 H6 . . 0.9500 no
    C7 H7 . . 0.9500 no
    C9 H9A . . 0.9800 no
    C9 H9B . . 0.9800 no
    C9 H9C . . 0.9800 no
    C10 H10A . . 0.9800 no
    C10 H10B . . 0.9800 no
    C10 H10C . . 0.9800 no
    C11 H11A . . 0.9900 no
    C11 H11B . . 0.9900 no
    C13 H13 . . 0.9500 no
    C15 H15 . . 0.9500 no
    C16 H16 . . 0.9500 no
    C18 H18 . . 0.9500 no
    C19 H19 . . 0.9500 no
    C20 H20A . . 0.9800 no
    C20 H20B . . 0.9800 no
    C20 H20C . . 0.9800 no
    C21 H21A . . 0.9800 no
    C21 H21B . . 0.9800 no
    C21 H21C . . 0.9800 no
loop_
    _geom_angle_atom_site_label_1
    _geom_angle_atom_site_label_2
    _geom_angle_atom_site_label_3
    _geom_angle_site_symmetry_1
    _geom_angle_site_symmetry_2
    _geom_angle_site_symmetry_3
    _geom_angle
    _geom_angle_publ_flag
    C5 O2 C10 . . . 117.2(2) no
    C1 N1 C8 . . . 109.0(2) no
    N3 N2 C12 . . . 122.0(2) no
    N2 N3 C13 . . . 114.3(2) no
    C17 N4 C20 . . . 119.9(2) no
    C17 N4 C21 . . . 120.6(2) no
    C20 N4 C21 . . . 119.5(2) no
    C8 N1 H1 . . . 125.00 no
    C1 N1 H1 . . . 126.00 no
    N3 N2 H2 . . . 119.00 no
    C12 N2 H2 . . . 119.00 no
    N1 C1 C2 . . . 109.2(2) no
    N1 C1 C9 . . . 120.3(3) no
    C2 C1 C9 . . . 130.5(3) no
    C3 C2 C11 . . . 125.0(2) no
    C1 C2 C11 . . . 127.8(3) no
    C1 C2 C3 . . . 107.2(2) no
    C2 C3 C8 . . . 107.1(2) no
    C4 C3 C8 . . . 119.4(3) no
    C2 C3 C4 . . . 133.5(3) no
    C3 C4 C5 . . . 118.9(3) no
    O2 C5 C4 . . . 115.2(3) no
    O2 C5 C6 . . . 123.6(3) no
    C4 C5 C6 . . . 121.2(3) no
    C5 C6 C7 . . . 120.4(3) no
    C6 C7 C8 . . . 118.9(3) no
    N1 C8 C7 . . . 131.3(3) no
    C3 C8 C7 . . . 121.1(3) no
    N1 C8 C3 . . . 107.5(3) no
    C2 C11 C12 . . . 110.8(2) no
    N2 C12 C11 . . . 118.7(3) no
    O1 C12 N2 . . . 120.4(3) no
    O1 C12 C11 . . . 120.9(3) no
    N3 C13 C14 . . . 122.8(3) no
    C13 C14 C19 . . . 119.8(3) no
    C15 C14 C19 . . . 116.9(3) no
    C13 C14 C15 . . . 123.3(3) no
    C14 C15 C16 . . . 121.5(3) no
    C15 C16 C17 . . . 121.4(3) no
    N4 C17 C16 . . . 121.5(3) no
    C16 C17 C18 . . . 117.4(3) no
    N4 C17 C18 . . . 121.1(3) no
    C17 C18 C19 . . . 120.5(3) no
    C14 C19 C18 . . . 122.2(3) no
    C3 C4 H4 . . . 121.00 no
    C5 C4 H4 . . . 121.00 no
    C5 C6 H6 . . . 120.00 no
    C7 C6 H6 . . . 120.00 no
    C6 C7 H7 . . . 121.00 no
    C8 C7 H7 . . . 121.00 no
    C1 C9 H9A . . . 110.00 no
    C1 C9 H9B . . . 110.00 no
    C1 C9 H9C . . . 109.00 no
    H9A C9 H9B . . . 109.00 no
    H9A C9 H9C . . . 109.00 no
    H9B C9 H9C . . . 109.00 no
    O2 C10 H10A . . . 109.00 no
    O2 C10 H10B . . . 109.00 no
    O2 C10 H10C . . . 110.00 no
    H10A C10 H10B . . . 109.00 no
    H10A C10 H10C . . . 109.00 no
    H10B C10 H10C . . . 109.00 no
    C2 C11 H11A . . . 110.00 no
    C2 C11 H11B . . . 110.00 no
    C12 C11 H11A . . . 109.00 no
    C12 C11 H11B . . . 109.00 no
    H11A C11 H11B . . . 108.00 no
    N3 C13 H13 . . . 119.00 no
    C14 C13 H13 . . . 119.00 no
    C14 C15 H15 . . . 119.00 no
    C16 C15 H15 . . . 119.00 no
    C15 C16 H16 . . . 119.00 no
    C17 C16 H16 . . . 119.00 no
    C17 C18 H18 . . . 120.00 no
    C19 C18 H18 . . . 120.00 no
    C14 C19 H19 . . . 119.00 no
    C18 C19 H19 . . . 119.00 no
    N4 C20 H20A . . . 109.00 no
    N4 C20 H20B . . . 109.00 no
    N4 C20 H20C . . . 109.00 no
    H20A C20 H20B . . . 109.00 no
    H20A C20 H20C . . . 109.00 no
    H20B C20 H20C . . . 109.00 no
    N4 C21 H21A . . . 109.00 no
    N4 C21 H21B . . . 110.00 no
    N4 C21 H21C . . . 109.00 no
    H21A C21 H21B . . . 109.00 no
    H21A C21 H21C . . . 109.00 no
    H21B C21 H21C . . . 109.00 no
loop_
    _geom_torsion_atom_site_label_1
    _geom_torsion_atom_site_label_2
    _geom_torsion_atom_site_label_3
    _geom_torsion_atom_site_label_4
    _geom_torsion_site_symmetry_1
    _geom_torsion_site_symmetry_2
    _geom_torsion_site_symmetry_3
    _geom_torsion_site_symmetry_4
    _geom_torsion
    _geom_torsion_publ_flag
    C10 O2 C5 C6 . . . . -14.5(4) no
    C10 O2 C5 C4 . . . . 165.7(2) no
    C8 N1 C1 C2 . . . . 2.1(3) no
    C8 N1 C1 C9 . . . . -178.1(2) no
    C1 N1 C8 C7 . . . . 179.3(3) no
    C1 N1 C8 C3 . . . . -1.3(3) no
    C12 N2 N3 C13 . . . . 180.0(3) no
    N3 N2 C12 C11 . . . . -3.1(4) no
    N3 N2 C12 O1 . . . . 179.0(2) no
    N2 N3 C13 C14 . . . . 178.6(3) no
    C20 N4 C17 C18 . . . . -174.1(3) no
    C21 N4 C17 C18 . . . . 2.5(4) no
    C21 N4 C17 C16 . . . . -178.4(3) no
    C20 N4 C17 C16 . . . . 5.1(4) no
    C9 C1 C2 C3 . . . . 178.2(3) no
    N1 C1 C2 C11 . . . . -179.3(3) no
    C9 C1 C2 C11 . . . . 0.9(5) no
    N1 C1 C2 C3 . . . . -2.0(3) no
    C11 C2 C3 C8 . . . . 178.5(3) no
    C11 C2 C3 C4 . . . . 0.7(5) no
    C1 C2 C3 C4 . . . . -176.8(3) no
    C1 C2 C11 C12 . . . . 105.6(3) no
    C3 C2 C11 C12 . . . . -71.3(4) no
    C1 C2 C3 C8 . . . . 1.1(3) no
    C8 C3 C4 C5 . . . . 0.9(4) no
    C2 C3 C8 N1 . . . . 0.1(3) no
    C4 C3 C8 C7 . . . . -2.2(4) no
    C2 C3 C4 C5 . . . . 178.5(3) no
    C4 C3 C8 N1 . . . . 178.4(2) no
    C2 C3 C8 C7 . . . . 179.6(3) no
    C3 C4 C5 C6 . . . . 1.1(4) no
    C3 C4 C5 O2 . . . . -179.0(2) no
    C4 C5 C6 C7 . . . . -1.9(4) no
    O2 C5 C6 C7 . . . . 178.3(3) no
    C5 C6 C7 C8 . . . . 0.6(4) no
    C6 C7 C8 C3 . . . . 1.4(4) no
    C6 C7 C8 N1 . . . . -179.2(3) no
    C2 C11 C12 O1 . . . . 84.2(3) no
    C2 C11 C12 N2 . . . . -93.7(3) no
    N3 C13 C14 C15 . . . . -1.1(5) no
    N3 C13 C14 C19 . . . . 179.1(3) no
    C13 C14 C15 C16 . . . . 176.9(3) no
    C19 C14 C15 C16 . . . . -3.3(4) no
    C13 C14 C19 C18 . . . . -177.2(3) no
    C15 C14 C19 C18 . . . . 3.0(4) no
    C14 C15 C16 C17 . . . . 1.1(5) no
    C15 C16 C17 N4 . . . . -177.7(3) no
    C15 C16 C17 C18 . . . . 1.5(4) no
    N4 C17 C18 C19 . . . . 177.4(3) no
    C16 C17 C18 C19 . . . . -1.8(4) no
    C17 C18 C19 C14 . . . . -0.5(5) no
loop_
    _geom_hbond_atom_site_label_D
    _geom_hbond_atom_site_label_H
    _geom_hbond_atom_site_label_A
    _geom_hbond_site_symmetry_A
    _geom_hbond_distance_DH
    _geom_hbond_distance_HA
    _geom_hbond_distance_DA
    _geom_hbond_angle_DHA
    _geom_hbond_publ_flag
    N1 H1 O2 1_545 0.88 2.21 2.984(3) 147 yes
    N2 H2 O1 3_565 0.88 1.97 2.854(3) 179 yes
    C11 H11A N3 . 0.99 2.42 2.814(4) 103 no
    C18 H18 Cg2 3_555 0.95 2.84 3.692(4) 151 yes
    C19 H19 Cg1 3_555 0.95 2.72 3.508(4) 141 yes
_iucr_refine_instructions_details
;
TITL  ss-42
CELL  0.71075   9.6000   7.5480  25.8020   90.000   95.100   90.000
ZERR     4.00   0.0050   0.0040   0.0140    0.000    0.010    0.000
LATT   1
SYMM  - X, 1/2 + Y, 1/2 - Z
SFAC  C    H    N    O
UNIT  84   96   16   8
MERG   2
SHEL 7 0.84
FMAP   2
PLAN    5
eqiv $1  x, y-1, z
eqiv $2  -x, -y+1, -z
htab N1    O2_$1
htab N2    O1_$2
ACTA
size 0.10 0.01 0.01
HTAB
BOND   $H
CONF
L.S.  15
TEMP  -173.00
WGHT    0.058800    0.640100
FVAR       4.49469
C1    1    0.380688    0.105729    0.097940    11.00000    0.02152    0.02911 =
         0.03003   -0.00290    0.00031    0.00238
C2    1    0.366146    0.283659    0.087590    11.00000    0.01867    0.02467 =
         0.02775   -0.00041   -0.00137    0.00155
C3    1    0.355809    0.371866    0.136610    11.00000    0.01720    0.02680 =
         0.03038    0.00057   -0.00117   -0.00080
C4    1    0.333857    0.548427    0.150528    11.00000    0.02569    0.02190 =
         0.02670    0.00485   -0.00211   -0.00207
AFIX  43
H4    2    0.324363    0.638494    0.124738    11.00000   -1.20000
AFIX   0
C5    1    0.326258    0.589292    0.202322    11.00000    0.02635    0.02195 =
         0.03232   -0.00175   -0.00153   -0.00076
C6    1    0.342526    0.458168    0.240984    11.00000    0.03571    0.03095 =
         0.02305    0.00044    0.00184   -0.00038
AFIX  43
H6    2    0.339750    0.489910    0.276506    11.00000   -1.20000
AFIX   0
C7    1    0.362485    0.283794    0.227738    11.00000    0.03548    0.02945 =
         0.02579    0.00616   -0.00167   -0.00019
AFIX  43
H7    2    0.372562    0.194693    0.253806    11.00000   -1.20000
AFIX   0
C8    1    0.367632    0.240407    0.175599    11.00000    0.02396    0.02450 =
         0.03169    0.00153   -0.00318    0.00227
C9    1    0.392004   -0.046935    0.062165    11.00000    0.03185    0.02711 =
         0.03619   -0.00285    0.00110    0.00168
AFIX 137
H9A   2    0.307970   -0.120624    0.062228    11.00000   -1.50000
H9B   2    0.474510   -0.117653    0.073823    11.00000   -1.50000
H9C   2    0.400992   -0.003178    0.026858    11.00000   -1.50000
AFIX   0
C10   1    0.260801    0.809708    0.263276    11.00000    0.04120    0.03181 =
         0.03478   -0.00762    0.00648   -0.00102
AFIX 137
H10A  2    0.184903    0.730684    0.271585    11.00000   -1.50000
H10B  2    0.228433    0.932816    0.263524    11.00000   -1.50000
H10C  2    0.340784    0.794889    0.289271    11.00000   -1.50000
AFIX   0
C11   1    0.355513    0.373672    0.035254    11.00000    0.02922    0.02687 =
         0.02554    0.00052   -0.00003   -0.00341
AFIX  23
H11A  2    0.385904    0.290762    0.008744    11.00000   -1.20000
H11B  2    0.418445    0.477793    0.036620    11.00000   -1.20000
AFIX   0
C12   1    0.206759    0.432792    0.019832    11.00000    0.03101    0.02517 =
         0.02242    0.00404    0.00187    0.00148
C13   1    0.074349    0.075925   -0.056161    11.00000    0.02855    0.02913 =
         0.03549   -0.00087    0.00080   -0.00035
AFIX  43
H13   2   -0.017623    0.123131   -0.060993    11.00000   -1.20000
AFIX   0
C14   1    0.102460   -0.092542   -0.080315    11.00000    0.02653    0.02627 =
         0.03059    0.00069    0.00475   -0.00144
C15   1    0.234738   -0.172386   -0.076407    11.00000    0.02519    0.03130 =
         0.03326   -0.00279    0.00014   -0.00303
AFIX  43
H15   2    0.311589   -0.112126   -0.058576    11.00000   -1.20000
AFIX   0
C16   1    0.255845   -0.336259   -0.097834    11.00000    0.02393    0.03022 =
         0.03366    0.00025    0.00155    0.00109
AFIX  43
H16   2    0.346547   -0.387530   -0.093935    11.00000   -1.20000
AFIX   0
C17   1    0.145885   -0.429331   -0.125378    11.00000    0.02822    0.02355 =
         0.03001    0.00188    0.00181   -0.00108
C18   1    0.013802   -0.346499   -0.131310    11.00000    0.02424    0.02951 =
         0.03971    0.00148   -0.00104   -0.00424
AFIX  43
H18   2   -0.062243   -0.403889   -0.150545    11.00000   -1.20000
AFIX   0
C19   1   -0.005778   -0.182844   -0.109398    11.00000    0.02470    0.03001 =
         0.03959    0.00094    0.00085    0.00196
AFIX  43
H19   2   -0.095592   -0.129379   -0.114147    11.00000   -1.20000
AFIX   0
C20   1    0.298731   -0.684930   -0.134408    11.00000    0.03218    0.03204 =
         0.03464   -0.00148    0.00078    0.00418
AFIX 137
H20A  2    0.370483   -0.623296   -0.152294    11.00000   -1.50000
H20B  2    0.290820   -0.807639   -0.146729    11.00000   -1.50000
H20C  2    0.324934   -0.684017   -0.096823    11.00000   -1.50000
AFIX   0
C21   1    0.051681   -0.687637   -0.174792    11.00000    0.03397    0.02907 =
         0.04699   -0.00526   -0.00468   -0.00335
AFIX 137
H21A  2   -0.026609   -0.701506   -0.153208    11.00000   -1.50000
H21B  2    0.083645   -0.804656   -0.185155    11.00000   -1.50000
H21C  2    0.021078   -0.618685   -0.205922    11.00000   -1.50000
AFIX   0
N1    3    0.384711    0.078697    0.151265    11.00000    0.03309    0.02282 =
         0.03043    0.00321   -0.00329    0.00519
AFIX  43
H1    2    0.396218   -0.024223    0.167090    11.00000   -1.20000
AFIX   0
N2    3    0.121839    0.324403   -0.009733    11.00000    0.02790    0.02515 =
         0.03378   -0.00334   -0.00517    0.00545
AFIX  43
H2    2    0.034150    0.355731   -0.017449    11.00000   -1.20000
AFIX   0
N3    3    0.168391    0.163900   -0.028550    11.00000    0.03265    0.02211 =
         0.03013    0.00046    0.00264    0.00162
N4    3    0.165556   -0.595951   -0.145319    11.00000    0.02580    0.02690 =
         0.04389   -0.00449   -0.00313    0.00084
O1    4    0.162705    0.575848    0.035363    11.00000    0.03518    0.02562 =
         0.03373   -0.00074   -0.00336    0.00259
O2    4    0.302205    0.766865    0.212692    11.00000    0.04354    0.02527 =
         0.03170   -0.00366    0.00478   -0.00233
HKLF    4
REM   ss-42
REM R1 =  0.0691 for   2386 Fo > 4sig(Fo)  and  0.0996 for all   3280 data
REM    248 parameters refined using      0 restraints
END
WGHT      0.0586      0.6743
REM Highest difference peak  0.207,  deepest hole -0.271,  1-sigma level  0.053
Q1    1   0.0796  0.6366  0.0110  11.00000  0.05    0.21
Q2    1   0.3796  0.5319  0.0296  11.00000  0.05    0.20
Q3    1   0.3408 -0.8407 -0.1495  11.00000  0.05    0.19
Q4    1  -0.0521  0.1359 -0.0761  11.00000  0.05    0.19
Q5    1   0.1526  0.0706 -0.1012  11.00000  0.05    0.19
;
