# Supplementary material for: N′-[(E)-4-(Dimethyl­amino)­benz­ylidene]-2-(5-meth­oxy-2-methyl-1H-indol-3-yl)acetohydrazide
Source: Acta Crystallogr Sect E Struct Rep Online. 2012 Jun 13;68(Pt 7):o2099. doi: 10.1107/S1600536812026013 (PMC3393912; doi:10.1107/S1600536812026013)
Supplement: Supplementary file 2 [file e-68-o2099-Isup2.hkl]

# 
# h,k,l, Fc-squared, Fo-squared, sigma(Fo-squared) and status flag 
# 
data_I
_shelx_title '  ss-42' 
_shelx_refln_list_code          4 
_shelx_F_calc_maximum      227.42 
_exptl_crystal_F_000       776.00 
_reflns_d_resolution_high  0.8400 
 
loop_ 
 _symmetry_equiv_pos_as_xyz 
 'x, y, z' 
 '-x, y+1/2, -z+1/2' 
 '-x, -y, -z' 
 'x, -y-1/2, z-1/2' 
 
_cell_length_a     9.6000 
_cell_length_b     7.5480 
_cell_length_c    25.8020 
_cell_angle_alpha  90.000 
_cell_angle_beta   95.100 
_cell_angle_gamma  90.000 
 
_shelx_F_squared_multiplier     1.000 
 
loop_ 
 _refln_index_h 
 _refln_index_k 
 _refln_index_l 
 _refln_F_squared_calc 
 _refln_F_squared_meas 
 _refln_F_squared_sigma 
 _refln_observed_status 
   2   0   0    13342.21    13106.71     62.79 o 
   3   0   0    19810.60    19747.55    133.50 o 
   4   0   0    13021.34    13358.31    133.04 o 
   5   0   0      800.72      716.40     26.13 o 
   6   0   0     3029.72     3245.53     58.57 o 
   7   0   0      313.54      293.77     20.00 o 
   8   0   0      941.91     1003.71     37.22 o 
   9   0   0       65.42       67.28     21.63 o 
  10   0   0      168.26      165.18     27.91 o 
  11   0   0      244.62      246.59     48.08 o 
   1   1   0     2148.02     1894.42     12.83 o 
   2   1   0     1611.52     1592.52     10.97 o 
   3   1   0    12863.96    12294.29    104.59 o 
   4   1   0        0.99       10.83      4.77 o 
   5   1   0     3615.31     3941.08     37.58 o 
   6   1   0     2481.29     2437.55     37.87 o 
   7   1   0        0.03       -3.22      5.35 o 
   8   1   0       62.37       63.46     14.25 o 
   9   1   0      148.53      129.08     15.59 o 
  10   1   0      465.74      428.59     47.45 o 
  11   1   0       34.21       23.95     13.36 o 
   0   2   0     2055.87     1982.83     19.42 o 
   1   2   0      131.66      105.11      7.34 o 
   2   2   0      236.01      215.15      8.47 o 
   3   2   0     2773.48     2769.35     19.11 o 
   4   2   0     1758.52     1785.01     23.07 o 
   5   2   0      148.28      115.31      7.59 o 
   6   2   0       16.14       30.21     10.04 o 
   7   2   0       64.17       90.63     13.93 o 
   8   2   0      294.14      322.67     21.34 o 
   9   2   0        2.81       18.19     10.91 o 
  10   2   0        3.49       30.20      7.06 o 
  11   2   0      107.77       85.48     18.93 o 
   1   3   0        8.93       16.15      3.59 o 
   2   3   0       87.82       83.00      7.09 o 
   3   3   0      438.21      483.57     22.88 o 
   4   3   0       18.14       31.53      5.01 o 
   5   3   0      473.57      510.14     11.67 o 
   6   3   0      163.93      147.39     16.82 o 
   7   3   0        3.86       27.42      7.18 o 
   8   3   0        0.70        1.46      8.68 o 
   9   3   0       99.98       97.71     15.38 o 
  10   3   0       79.22       88.38     19.67 o 
   0   4   0     2642.64     2953.47     43.58 o 
   1   4   0     1390.27     1472.44     18.51 o 
   2   4   0        8.47        7.75      2.99 o 
   3   4   0      393.30      361.04     15.57 o 
   4   4   0       38.20       39.45      5.33 o 
   5   4   0       99.64       71.55     16.49 o 
   6   4   0       71.71       33.26      9.50 o 
   7   4   0        9.95       22.47      9.63 o 
   8   4   0       37.94       30.86      9.54 o 
   9   4   0        0.48       15.32      8.32 o 
  10   4   0       12.01       32.27     10.04 o 
   1   5   0      308.08      359.23     12.28 o 
   2   5   0      146.74      128.36     17.53 o 
   3   5   0      148.79      149.12     17.71 o 
   4   5   0        4.87        7.63      5.62 o 
   5   5   0      843.78      902.03     20.06 o 
   6   5   0      517.58      535.96     13.99 o 
   7   5   0      256.41      223.42     24.59 o 
   8   5   0      145.51      165.00     23.48 o 
   9   5   0       36.95       18.40     16.62 o 
   0   6   0      523.65      532.86     23.32 o 
   1   6   0      304.18      303.95     12.86 o 
   2   6   0       70.87       72.63     13.08 o 
   3   6   0        1.52        1.93      4.89 o 
   4   6   0     1738.88     1756.10     29.69 o 
   5   6   0        0.75        6.68      6.65 o 
   6   6   0       95.24      100.00     20.79 o 
   7   6   0      216.64      214.64     26.58 o 
   8   6   0       78.77      101.89     22.12 o 
   1   7   0       21.86       23.87      6.08 o 
   2   7   0      483.65      485.10     32.74 o 
   3   7   0        0.45       23.28      9.97 o 
   4   7   0      143.61      174.13     22.70 o 
   5   7   0        0.03       29.54     12.37 o 
   6   7   0      412.83      496.97     75.79 o 
   7   7   0      252.52      292.76     28.40 o 
   1   8   0      305.19      293.51     43.20 o 
   2   8   0       37.32       29.13     10.42 o 
   3   8   0       75.46       71.57     14.81 o 
   4   8   0       19.61       25.53     14.48 o 
   5   8   0        0.11       15.74      7.62 o 
 -11   1   1      144.29      104.78     17.78 o 
 -10   1   1       42.94       44.59     12.12 o 
  -9   1   1        9.63       10.50      5.91 o 
  -8   1   1     1463.67     1540.36     36.23 o 
  -7   1   1      523.46      579.90     23.60 o 
  -6   1   1     1596.94     1666.91     31.62 o 
  -5   1   1      478.19      396.61     16.20 o 
  -4   1   1     1357.51     1331.81     11.97 o 
  -3   1   1      648.31      615.09     10.19 o 
  -2   1   1     7394.99     7065.34     28.65 o 
  -1   1   1      548.14      551.58      8.95 o 
   1   1   1      211.42      177.64      8.23 o 
   2   1   1      951.14      860.11      9.82 o 
   3   1   1      162.25      156.47      6.36 o 
   4   1   1     1473.92     1581.15     13.04 o 
   5   1   1      304.02      289.22     12.63 o 
   6   1   1     2013.89     2208.43     28.45 o 
   7   1   1       60.59       70.55     11.60 o 
   8   1   1      685.35      699.18     22.08 o 
   9   1   1      139.90      127.37     18.51 o 
  10   1   1      677.29      677.11     66.71 o 
  11   1   1       71.14       79.32     11.66 o 
 -11   2   1        0.00       24.68     23.54 o 
 -10   2   1      329.79      299.07     34.95 o 
  -9   2   1        3.26       17.39      9.00 o 
  -8   2   1     1122.91     1154.04     26.66 o 
  -7   2   1       66.80       59.91     11.38 o 
  -6   2   1       50.59       46.11      6.64 o 
  -5   2   1        7.74       11.12      3.02 o 
  -4   2   1        0.14        6.85      2.89 o 
  -3   2   1        0.43        4.00      3.32 o 
  -2   2   1      106.94      114.88      7.50 o 
  -1   2   1      578.22      491.60     15.72 o 
   0   2   1      282.42      262.69      8.02 o 
   1   2   1       60.59       30.82      5.13 o 
   2   2   1      772.67      755.76      7.95 o 
   3   2   1       25.76       36.67      3.91 o 
   4   2   1      838.21      838.04     10.63 o 
   5   2   1        5.82        4.87      3.89 o 
   6   2   1       26.58       17.29      5.72 o 
   7   2   1      174.59      161.77     16.20 o 
   8   2   1      115.70      106.54     12.61 o 
   9   2   1        4.30       20.78      7.97 o 
  10   2   1        0.88       12.72      7.05 o 
  11   2   1      233.09      283.65     36.01 o 
 -10   3   1       47.94       32.29     14.14 o 
  -9   3   1        3.99       21.30      7.13 o 
  -8   3   1        1.46       20.57      7.04 o 
  -7   3   1      171.74      179.76     17.24 o 
  -6   3   1        0.06        2.91      3.78 o 
  -5   3   1      862.53      888.51     18.09 o 
  -4   3   1     2216.07     2225.79     29.82 o 
  -3   3   1     2373.80     2283.51     35.55 o 
  -2   3   1      141.41      146.47      7.51 o 
  -1   3   1     1924.35     2020.45     36.20 o 
   0   3   1      854.42      825.67      8.35 o 
   1   3   1      199.44      181.69      7.67 o 
   2   3   1       56.35       42.89      4.18 o 
   3   3   1      493.22      541.34     20.72 o 
   4   3   1       59.85       42.56      6.69 o 
   5   3   1       16.94       22.54      4.10 o 
   6   3   1      252.79      272.78     17.38 o 
   7   3   1       45.84       33.50      6.26 o 
   8   3   1      434.79      407.52     16.49 o 
   9   3   1        8.83        9.88     10.87 o 
  10   3   1        0.01       11.91      8.85 o 
 -10   4   1        2.12       15.86      8.30 o 
  -9   4   1       71.36       67.14     16.47 o 
  -8   4   1       85.81       63.18     20.70 o 
  -7   4   1        0.97       15.08      6.64 o 
  -6   4   1      121.47       93.41     16.35 o 
  -5   4   1      246.93      281.12     24.74 o 
  -4   4   1      916.78      954.60     18.98 o 
  -3   4   1      102.67      106.72     11.08 o 
  -2   4   1      470.61      426.13     22.63 o 
  -1   4   1     2305.80     2511.39     29.96 o 
   0   4   1      563.09      625.46     11.30 o 
   1   4   1        0.51        2.76      2.78 o 
   2   4   1      730.86      755.78     17.09 o 
   3   4   1      782.41      854.00     12.50 o 
   4   4   1       62.95       47.06      5.98 o 
   5   4   1      265.36      255.01     12.81 o 
   6   4   1        1.75       10.99      5.62 o 
   7   4   1        3.74       17.36      7.41 o 
   8   4   1       17.66       30.27      8.09 o 
   9   4   1       19.98       20.82      8.10 o 
  10   4   1        0.73       -0.06     22.87 o 
  -9   5   1       20.84       39.39     17.61 o 
  -8   5   1       88.98      106.92     33.44 o 
  -7   5   1      169.93      167.82     41.15 o 
  -6   5   1      151.68      132.00     15.63 o 
  -5   5   1     1202.87     1230.66     23.45 o 
  -4   5   1     1408.69     1452.23     29.95 o 
  -3   5   1      894.83      878.67     19.89 o 
  -2   5   1      268.26      279.92     13.28 o 
  -1   5   1      201.51      180.71     10.04 o 
   0   5   1        0.02        3.80      3.93 o 
   1   5   1        6.28        7.89      3.46 o 
   2   5   1      337.05      354.74     12.21 o 
   3   5   1       25.96       14.84      6.38 o 
   4   5   1      306.47      281.90     14.12 o 
   5   5   1        0.17        4.12      2.47 o 
   6   5   1     1432.40     1526.35     29.44 o 
   7   5   1        0.14       39.82     14.69 o 
   8   5   1       21.68       27.66     18.28 o 
   9   5   1       79.13       76.28     22.03 o 
  -8   6   1        6.34       76.19     56.69 o 
  -7   6   1       86.65      100.05     28.85 o 
  -6   6   1       63.04       73.12     25.25 o 
  -5   6   1      108.99      122.36     17.02 o 
  -4   6   1       19.38       26.35      6.43 o 
  -3   6   1        7.03       14.22      6.15 o 
  -2   6   1       40.79       35.05      7.39 o 
  -1   6   1      142.69      139.23      8.09 o 
   0   6   1      128.00      142.54     15.00 o 
   1   6   1       52.67       47.77      7.15 o 
   2   6   1      313.80      355.73     13.82 o 
   3   6   1        4.10       -0.62      2.28 o 
   4   6   1      173.03      136.87     12.62 o 
   5   6   1       54.97       46.93     16.29 o 
   6   6   1        4.49       25.72     13.08 o 
   7   6   1       53.74       33.86     12.62 o 
   8   6   1       66.13       37.14     11.25 o 
  -7   7   1       53.20       53.91     15.17 o 
  -6   7   1      215.90      230.55     39.45 o 
  -5   7   1       35.54       20.25     10.32 o 
  -4   7   1       13.47        4.66     10.09 o 
  -3   7   1      355.24      325.88     34.91 o 
  -2   7   1      211.43      204.86     19.37 o 
  -1   7   1        0.23        6.36      3.91 o 
   0   7   1       17.93       11.84      6.01 o 
   1   7   1       88.06       84.28     15.99 o 
   2   7   1      214.24      208.50     23.44 o 
   3   7   1      479.08      517.71     52.62 o 
   4   7   1       41.90       29.67     10.64 o 
   5   7   1       19.19       36.29     13.98 o 
   6   7   1      103.31      126.76     25.40 o 
   7   7   1        2.05        3.23      6.02 o 
  -5   8   1       32.96       39.32     11.62 o 
  -4   8   1        9.92       21.73     12.08 o 
  -3   8   1       41.76       38.59     12.67 o 
  -2   8   1       42.63       43.96     19.15 o 
  -1   8   1        6.84        4.82      6.05 o 
   0   8   1       82.56       49.38     15.52 o 
   1   8   1        0.04       24.60     11.60 o 
   2   8   1       10.19       17.92     14.45 o 
   3   8   1       26.05       22.33     14.70 o 
   4   8   1       36.66       47.47     18.23 o 
   5   8   1       30.89       39.15     11.97 o 
 -11   0   2      157.63      183.49     38.56 o 
 -10   0   2        6.10       11.93     12.83 o 
  -9   0   2       30.26       38.18     15.31 o 
  -8   0   2       77.30       89.16     16.48 o 
  -7   0   2       11.36       12.55     12.16 o 
  -6   0   2     1192.34     1207.30     30.17 o 
  -5   0   2     1108.74     1119.28     23.14 o 
  -4   0   2      377.16      328.02     11.56 o 
  -3   0   2     3202.35     3166.49     22.52 o 
  -2   0   2    35030.72    33424.87    208.40 o 
   2   0   2    51718.57    48632.32    315.37 o 
   3   0   2    30100.14    29894.10    217.55 o 
   4   0   2     1110.90     1205.34     17.95 o 
   5   0   2     8757.61     8914.46    843.25 o 
   6   0   2     3368.05     3606.04    132.17 o 
   7   0   2      134.31      132.41     24.42 o 
   8   0   2      809.19      854.08     34.97 o 
   9   0   2      132.72       93.30     21.52 o 
  10   0   2      227.05      149.63     39.24 o 
  11   0   2       40.95       42.40     15.68 o 
 -11   1   2      176.61      175.13     25.52 o 
 -10   1   2       77.25       42.31     12.50 o 
  -9   1   2      331.78      353.08     22.53 o 
  -8   1   2     2128.15     2308.86     44.85 o 
  -7   1   2      618.08      678.46     25.02 o 
  -6   1   2      211.01      240.17     19.16 o 
  -5   1   2     2867.23     3171.71     39.42 o 
  -4   1   2      522.08      486.79      9.26 o 
  -3   1   2     3710.51     3698.97     19.17 o 
  -2   1   2        0.48       15.41      4.11 o 
  -1   1   2     4698.70     4330.47     21.71 o 
   0   1   2     4427.28     4030.75     20.98 o 
   1   1   2      404.41      331.94     10.99 o 
   2   1   2      967.94      865.53      8.76 o 
   3   1   2      443.26      461.35     10.96 o 
   4   1   2        3.35        9.77      4.24 o 
   5   1   2     1516.22     1519.86     18.74 o 
   6   1   2      820.33      866.79     19.75 o 
   7   1   2      145.55      122.91     13.90 o 
   8   1   2     2520.51     2812.29     58.13 o 
   9   1   2       20.88       40.15     15.97 o 
  10   1   2        2.05       17.96      7.45 o 
  11   1   2      398.89      436.09     33.46 o 
 -11   2   2        7.07        6.91      4.39 o 
 -10   2   2      145.56      151.91     23.77 o 
  -9   2   2      335.08      323.17     27.85 o 
  -8   2   2        0.67       15.39      8.37 o 
  -7   2   2        0.10       11.29      9.18 o 
  -6   2   2       50.35       59.80     14.39 o 
  -5   2   2      359.44      402.29     17.68 o 
  -4   2   2       35.46       33.74      4.24 o 
  -3   2   2       13.57       14.81      4.23 o 
  -2   2   2      829.80      687.73     12.05 o 
  -1   2   2      456.53      431.28     13.56 o 
   0   2   2     2539.24     2420.59     30.74 o 
   1   2   2      923.66      793.04     14.97 o 
   2   2   2       70.86       74.87      7.08 o 
   3   2   2      673.45      680.95     15.11 o 
   4   2   2       12.74        6.86      3.86 o 
   5   2   2      192.95      201.32     11.31 o 
   6   2   2      181.40      212.95     11.74 o 
   7   2   2        3.68        7.91      7.91 o 
   8   2   2       88.76      100.27     12.30 o 
   9   2   2       69.34       86.75     21.51 o 
  10   2   2        4.09       19.17     12.15 o 
  11   2   2       14.54       12.30     19.72 o 
 -10   3   2       26.19       26.36     10.42 o 
  -9   3   2        0.01        1.78      4.47 o 
  -8   3   2      668.42      674.54     21.54 o 
  -7   3   2        9.11       19.67      6.02 o 
  -6   3   2     1476.80     1684.03     40.05 o 
  -5   3   2      295.36      312.84     15.85 o 
  -4   3   2       90.68      105.71      9.53 o 
  -3   3   2        3.04        9.18      6.43 o 
  -2   3   2      287.58      327.99      7.70 o 
  -1   3   2      348.56      348.02      8.52 o 
   0   3   2       11.72        6.41      3.74 o 
   1   3   2      245.32      229.09      9.35 o 
   2   3   2       35.47       35.48      3.83 o 
   3   3   2      104.69       81.99      7.53 o 
   4   3   2       28.26       18.63      3.49 o 
   5   3   2        0.01        5.68      4.59 o 
   6   3   2       28.34       17.61      4.44 o 
   7   3   2       24.53       23.36      5.20 o 
   8   3   2       79.15       88.22     14.18 o 
   9   3   2        0.71       11.68     12.75 o 
  10   3   2       79.88       85.18     18.80 o 
 -10   4   2       19.98       40.22     34.79 o 
  -9   4   2        5.82       11.13      7.90 o 
  -8   4   2        3.78       15.84      6.44 o 
  -7   4   2       44.13       33.41     12.07 o 
  -6   4   2      201.18      185.68     28.76 o 
  -5   4   2       88.61       75.63     12.79 o 
  -4   4   2      206.54      191.42     16.40 o 
  -3   4   2      185.48      197.31     12.41 o 
  -2   4   2     1404.05     1551.00     20.92 o 
  -1   4   2      506.31      518.01      9.91 o 
   0   4   2     3088.48     3375.64     38.23 o 
   1   4   2      440.61      451.70     17.56 o 
   2   4   2       14.15       18.81      3.31 o 
   3   4   2       46.67       42.36      3.93 o 
   4   4   2      171.39      184.92      8.19 o 
   5   4   2       14.62       18.48      3.51 o 
   6   4   2       23.88       15.34      6.94 o 
   7   4   2       14.45        8.70      8.61 o 
   8   4   2       66.52       49.82     12.50 o 
   9   4   2        3.12       11.36      7.16 o 
  10   4   2        7.77        9.17     13.10 o 
  -9   5   2        7.14       23.12     13.74 o 
  -8   5   2       11.13       29.36     20.11 o 
  -7   5   2       27.75       51.15     24.06 o 
  -6   5   2        5.61       13.00      9.91 o 
  -5   5   2      852.93      915.51     46.45 o 
  -4   5   2      896.98      848.45     27.46 o 
  -3   5   2       17.42       20.63      7.65 o 
  -2   5   2       13.47       11.63      5.29 o 
  -1   5   2       41.74       37.66      5.42 o 
   0   5   2      378.02      403.51     11.65 o 
   1   5   2      195.22      201.40     10.22 o 
   2   5   2        3.72        4.88      4.44 o 
   3   5   2     1651.82     1790.15     47.04 o 
   4   5   2       20.42       13.22      5.07 o 
   5   5   2      607.98      546.67     24.50 o 
   6   5   2       30.34       49.22     12.30 o 
   7   5   2        8.96        1.15     12.43 o 
   8   5   2       76.66       85.89     22.76 o 
   9   5   2      425.34      464.32     31.56 o 
  -8   6   2        6.05        1.85     17.51 o 
  -7   6   2       72.38       43.08     36.38 o 
  -6   6   2       15.87       28.92     15.24 o 
  -5   6   2       28.79       25.75      7.99 o 
  -4   6   2      205.54      218.16     19.05 o 
  -3   6   2      247.81      258.31     21.52 o 
  -2   6   2      420.50      424.35     17.92 o 
  -1   6   2     1326.14     1362.14     51.65 o 
   0   6   2      140.06      145.35      8.52 o 
   1   6   2      261.53      256.66     11.34 o 
   2   6   2     1565.95     1599.88     33.85 o 
   3   6   2        0.16        3.67      5.78 o 
   4   6   2        2.02       25.90     13.42 o 
   5   6   2        2.65        9.86     11.30 o 
   6   6   2      495.98      544.37     37.43 o 
   7   6   2       10.63       15.81      7.80 o 
   8   6   2       47.06       62.88     16.16 o 
  -7   7   2      260.14      281.42     55.77 o 
  -6   7   2       72.55       88.23     20.01 o 
  -5   7   2       44.83       34.65     23.96 o 
  -4   7   2     1395.35     1530.23     76.08 o 
  -3   7   2      208.17      234.58     17.48 o 
  -2   7   2      533.79      515.80     30.54 o 
  -1   7   2      243.17      249.85     24.82 o 
   0   7   2       97.77      100.52     13.67 o 
   1   7   2      206.53      202.26     19.86 o 
   2   7   2      276.91      287.92     32.12 o 
   3   7   2       89.75       65.54     27.50 o 
   4   7   2      171.12      217.51     20.85 o 
   5   7   2        0.02        4.84     10.59 o 
   6   7   2       12.05       22.81     11.39 o 
   7   7   2       61.57       93.98     20.19 o 
  -5   8   2        4.15        9.77     12.17 o 
  -4   8   2      103.20      109.44     21.09 o 
  -3   8   2      166.91      152.20     29.28 o 
  -2   8   2       15.63       40.81     12.04 o 
  -1   8   2        9.42       21.20     10.38 o 
   0   8   2       87.49       56.85     20.78 o 
   1   8   2      382.13      316.40     77.55 o 
   2   8   2        4.90       18.32     14.14 o 
   3   8   2      140.62      131.67     26.26 o 
   4   8   2       18.29       31.80     16.75 o 
   5   8   2       12.98       18.51     19.40 o 
 -11   1   3        9.70       28.45      8.10 o 
 -10   1   3       60.03       57.34     13.03 o 
  -9   1   3       76.97       78.88     14.17 o 
  -8   1   3        6.26       25.18      7.43 o 
  -7   1   3        2.28        7.40      5.57 o 
  -6   1   3      550.15      569.50     19.88 o 
  -5   1   3     1421.80     1471.32     24.39 o 
  -4   1   3        5.68       12.92      5.58 o 
  -3   1   3     1962.46     1850.04     13.12 o 
  -2   1   3     5662.42     5286.99     23.63 o 
  -1   1   3      500.87      385.54     11.80 o 
   0   1   3     2702.14     2524.76     14.17 o 
   1   1   3       85.98       73.78      4.02 o 
   2   1   3     3660.33     3354.13     17.82 o 
   3   1   3      321.57      273.30      7.71 o 
   4   1   3        4.57        6.30      3.56 o 
   5   1   3       14.43       18.60      4.63 o 
   6   1   3      221.24      219.81     13.14 o 
   7   1   3       10.21       17.74      6.95 o 
   8   1   3      624.44      678.08     30.02 o 
   9   1   3       32.70       27.96      9.52 o 
  10   1   3      164.54      168.20     22.54 o 
  11   1   3       62.18       59.98     16.17 o 
 -11   2   3      138.13      108.05     22.65 o 
 -10   2   3      670.65      620.26     66.41 o 
  -9   2   3      120.52      112.23     15.39 o 
  -8   2   3       47.01       42.60     10.31 o 
  -7   2   3      186.68      152.32     20.90 o 
  -6   2   3        1.02       19.33      6.56 o 
  -5   2   3        9.08       17.11      5.60 o 
  -4   2   3      168.20      154.37      9.63 o 
  -3   2   3        1.22        8.77      4.12 o 
  -2   2   3     4453.06     4433.19     24.01 o 
  -1   2   3      422.73      390.00     12.11 o 
   0   2   3      248.73      236.00      7.56 o 
   1   2   3      129.11       93.30      9.63 o 
   2   2   3      735.67      718.52      6.35 o 
   3   2   3      335.22      385.07     14.80 o 
   4   2   3      246.18      262.23     11.07 o 
   5   2   3       28.19       24.40      4.30 o 
   6   2   3       67.78       57.68      7.89 o 
   7   2   3      823.13      850.21     19.18 o 
   8   2   3      306.74      265.31     22.04 o 
   9   2   3       21.97       10.50      9.52 o 
  10   2   3       60.02       52.85     12.85 o 
 -10   3   3        1.11       15.80      8.82 o 
  -9   3   3      224.46      224.96     30.40 o 
  -8   3   3        3.19       18.32      6.29 o 
  -7   3   3       16.88       17.40      6.95 o 
  -6   3   3        6.87       -2.88      6.85 o 
  -5   3   3      642.56      628.76     22.10 o 
  -4   3   3      577.72      553.74     16.00 o 
  -3   3   3       12.93       17.10      4.63 o 
  -2   3   3       54.15       63.42      5.69 o 
  -1   3   3      226.00      230.96      5.96 o 
   0   3   3      766.42      744.47     13.25 o 
   1   3   3     1437.27     1490.14     14.50 o 
   2   3   3      641.81      675.30     15.01 o 
   3   3   3        0.64        9.53      4.84 o 
   4   3   3      259.99      251.59     12.55 o 
   5   3   3        4.93        9.72      3.45 o 
   6   3   3      224.69      218.23     17.58 o 
   7   3   3       24.41       12.15      9.38 o 
   8   3   3      293.94      284.08     19.48 o 
   9   3   3       53.68       29.31     10.33 o 
  10   3   3       45.25       30.14      9.26 o 
 -10   4   3       27.73       26.91     11.68 o 
  -9   4   3      132.48      109.61     22.32 o 
  -8   4   3        0.84        8.22      8.56 o 
  -7   4   3       16.21       45.76     33.21 o 
  -6   4   3      525.66      562.63     44.10 o 
  -5   4   3        0.32        2.46      7.05 o 
  -4   4   3      130.20      139.36     13.94 o 
  -3   4   3      237.68      218.49     17.86 o 
  -2   4   3     1278.93     1430.11     20.34 o 
  -1   4   3      395.44      385.68     17.52 o 
   0   4   3      143.31      124.87      7.75 o 
   1   4   3      716.85      753.68     12.75 o 
   2   4   3     1745.70     1789.79     41.82 o 
   3   4   3       81.78       51.27      7.15 o 
   4   4   3      999.43      998.47     18.67 o 
   5   4   3      144.78      122.26     13.99 o 
   6   4   3        1.91        4.16      3.37 o 
   7   4   3      214.63      204.33     20.80 o 
   8   4   3       15.87        9.70      5.28 o 
   9   4   3       10.41       21.14      6.29 o 
  10   4   3       45.83       11.38     14.66 o 
  -9   5   3      219.14      261.36     49.75 o 
  -8   5   3       79.81       63.10     24.21 o 
  -7   5   3       23.23       26.29     15.98 o 
  -6   5   3      123.60      128.86     18.82 o 
  -5   5   3      208.65      235.44     14.39 o 
  -4   5   3      184.23      154.61     19.74 o 
  -3   5   3      186.23      181.88     13.71 o 
  -2   5   3      181.88      154.78     18.28 o 
  -1   5   3      260.09      262.17     10.54 o 
   0   5   3        3.98        8.90      5.69 o 
   1   5   3        0.05        3.02      3.40 o 
   2   5   3      299.19      287.38     10.19 o 
   3   5   3       41.24       39.17     10.63 o 
   4   5   3        5.08        5.51      6.10 o 
   5   5   3      150.33      116.77     14.76 o 
   6   5   3       11.26       13.10      5.29 o 
   7   5   3       77.62       95.15     20.79 o 
   8   5   3       41.70       40.36     14.45 o 
   9   5   3       19.94       23.14     10.18 o 
  -8   6   3       28.81       31.74     16.81 o 
  -7   6   3        3.11        1.45     12.73 o 
  -6   6   3      220.51      231.40     37.41 o 
  -5   6   3      311.50      315.32     21.16 o 
  -4   6   3        1.17        7.55      4.19 o 
  -3   6   3      372.02      409.76     16.37 o 
  -2   6   3      101.26       97.47     13.80 o 
  -1   6   3       10.57       15.87      7.59 o 
   0   6   3      222.36      196.96     10.43 o 
   1   6   3       57.73       49.19     12.70 o 
   2   6   3      157.74      167.43     10.07 o 
   3   6   3      298.31      300.03     55.54 o 
   4   6   3      441.04      500.60     27.66 o 
   5   6   3        0.38        3.82      9.44 o 
   6   6   3      110.39      126.47     23.71 o 
   7   6   3       21.62       38.59     14.34 o 
   8   6   3       16.00       22.73     11.93 o 
  -7   7   3        3.32       33.78     30.17 o 
  -6   7   3        1.83        0.44     10.60 o 
  -5   7   3      657.57      747.63     80.52 o 
  -4   7   3       81.38       78.85     24.50 o 
  -3   7   3       36.28       66.53     13.09 o 
  -2   7   3       54.86       49.72     10.10 o 
  -1   7   3        5.45        8.34      4.14 o 
   0   7   3       47.30       31.80     12.52 o 
   1   7   3       12.29       11.42      5.59 o 
   2   7   3      183.51      228.87     35.25 o 
   3   7   3        0.01       14.20     27.45 o 
   4   7   3        2.99       36.23     13.37 o 
   5   7   3        1.79       29.02     17.32 o 
   6   7   3       25.94       47.62     15.26 o 
  -5   8   3        4.25       25.95     19.08 o 
  -4   8   3       14.17       20.92     22.73 o 
  -3   8   3       11.74       10.45      7.28 o 
  -2   8   3       57.26       68.33     16.36 o 
  -1   8   3        0.06       10.16     12.29 o 
   0   8   3       94.21      110.74     21.89 o 
   1   8   3       20.74       25.98     18.21 o 
   2   8   3       44.13       58.95     18.71 o 
   3   8   3       20.89       22.01     10.13 o 
   4   8   3        0.02       10.28      9.76 o 
 -11   0   4        0.03       45.15     16.46 o 
 -10   0   4      103.87      141.57     52.78 o 
  -9   0   4      100.79      113.85     20.38 o 
  -8   0   4        7.28       23.78     31.74 o 
  -7   0   4        0.21       11.26      7.89 o 
  -6   0   4      293.78      333.79     30.16 o 
  -5   0   4      468.68      512.59     31.08 o 
  -4   0   4     3246.94     3371.02     32.09 o 
  -3   0   4     1786.54     1693.59     18.57 o 
  -2   0   4     1625.06     1488.40     17.76 o 
  -1   0   4     3667.58     3441.23     25.45 o 
   0   0   4     2816.42     2669.65     32.21 o 
   2   0   4     4723.13     4295.12     44.50 o 
   3   0   4     6002.08     6337.73    133.05 o 
   4   0   4     1710.35     1784.33     20.01 o 
   5   0   4      455.84      478.15     24.83 o 
   6   0   4      565.16      578.96     28.00 o 
   7   0   4      224.67      166.48     21.94 o 
   8   0   4     1897.37     2024.75     47.42 o 
   9   0   4        0.03       -5.63      9.45 o 
  10   0   4       43.95       47.90     21.37 o 
  11   0   4      157.08      119.03     18.93 o 
 -11   1   4        6.57       12.84      6.41 o 
 -10   1   4      126.99       82.45     18.20 o 
  -9   1   4        2.40        1.98      7.07 o 
  -8   1   4       50.90       63.05     12.47 o 
  -7   1   4       24.05       37.59     10.81 o 
  -6   1   4       36.38       38.71      7.88 o 
  -5   1   4      297.68      315.41     19.13 o 
  -4   1   4     2427.48     2438.44     21.18 o 
  -3   1   4      499.21      540.96     12.94 o 
  -2   1   4     6800.36     6617.82     44.37 o 
  -1   1   4      698.06      649.22     15.39 o 
   0   1   4     2820.09     2556.11     14.94 o 
   1   1   4      121.17      118.11      7.02 o 
   2   1   4      978.27      877.93     15.29 o 
   3   1   4     2938.60     2801.07     23.20 o 
   4   1   4       81.25       85.35      5.61 o 
   5   1   4      339.41      292.43     12.68 o 
   6   1   4       37.45       29.32      7.74 o 
   7   1   4       59.52       48.31     11.10 o 
   8   1   4      187.97      175.73     14.66 o 
   9   1   4      250.33      254.78     20.87 o 
  10   1   4      174.78      152.52     17.44 o 
  11   1   4       73.73       74.40     17.89 o 
 -11   2   4       48.43       36.07     11.56 o 
 -10   2   4        0.19        1.63      6.69 o 
  -9   2   4       91.33       93.36     16.37 o 
  -8   2   4       56.68       59.57     13.24 o 
  -7   2   4      109.66      118.80     15.84 o 
  -6   2   4        6.33       28.18      9.07 o 
  -5   2   4        8.32       25.59      6.45 o 
  -4   2   4        0.90        1.49      4.53 o 
  -3   2   4        0.00        8.97      3.27 o 
  -2   2   4       16.94       14.76      4.85 o 
  -1   2   4     1956.51     1821.32     14.06 o 
   0   2   4       60.38       46.82      9.12 o 
   1   2   4      607.30      571.43     20.47 o 
   2   2   4      534.22      478.81     13.75 o 
   3   2   4     1697.25     1770.19     14.24 o 
   4   2   4     3844.84     4237.92     48.50 o 
   5   2   4      702.95      688.40     12.15 o 
   6   2   4       20.04       10.53      5.32 o 
   7   2   4        3.04       12.81      5.34 o 
   8   2   4      157.55      186.05     16.94 o 
   9   2   4       12.47       12.24      5.60 o 
  10   2   4       36.48       38.36     13.63 o 
 -10   3   4      154.64      123.17     19.22 o 
  -9   3   4      345.66      384.06     45.72 o 
  -8   3   4      211.02      209.72     25.56 o 
  -7   3   4      312.49      355.48     22.59 o 
  -6   3   4      483.25      518.99     23.46 o 
  -5   3   4      197.13      194.22     16.49 o 
  -4   3   4     1450.56     1622.05     26.82 o 
  -3   3   4      630.49      676.38     17.82 o 
  -2   3   4      229.58      274.50     12.45 o 
  -1   3   4      911.74      887.16      9.11 o 
   0   3   4       57.90       48.26      4.17 o 
   1   3   4        0.03        9.23      5.48 o 
   2   3   4      188.62      198.23     18.75 o 
   3   3   4      295.44      295.29     14.85 o 
   4   3   4      261.67      237.81     11.70 o 
   5   3   4      103.73       92.03      9.38 o 
   6   3   4        5.55       12.00      3.76 o 
   7   3   4        4.83       12.23     20.99 o 
   8   3   4       11.11       45.05     10.44 o 
   9   3   4      166.65      161.44     25.11 o 
  10   3   4       91.93       89.17     19.86 o 
 -10   4   4       32.43       26.56     10.73 o 
  -9   4   4       22.59       15.79      7.70 o 
  -8   4   4       12.67       25.73     11.35 o 
  -7   4   4       48.83       88.66     27.14 o 
  -6   4   4        4.11       11.20     45.94 o 
  -5   4   4      251.92      257.87     18.86 o 
  -4   4   4       29.65       36.58      6.32 o 
  -3   4   4      533.00      595.73     12.53 o 
  -2   4   4      197.11      218.43     11.15 o 
  -1   4   4      171.36      195.85     11.18 o 
   0   4   4     1542.19     1754.30     24.06 o 
   1   4   4        3.07        6.71      2.52 o 
   2   4   4      444.42      483.79     23.43 o 
   3   4   4      317.44      294.43     33.65 o 
   4   4   4        0.68        4.84      3.10 o 
   5   4   4       64.91       48.06      8.95 o 
   6   4   4       25.62       16.48      3.89 o 
   7   4   4       95.78       83.74     15.87 o 
   8   4   4      118.86      112.83     16.22 o 
   9   4   4        7.47       26.22     14.24 o 
  -9   5   4      156.80      168.00     39.01 o 
  -8   5   4        0.10       11.78     15.66 o 
  -7   5   4       20.08       49.84     37.19 o 
  -6   5   4      116.01      118.39     15.87 o 
  -5   5   4       98.46      107.29     15.26 o 
  -4   5   4        0.17        3.31      9.13 o 
  -3   5   4       28.43       22.80      4.31 o 
  -2   5   4       34.61       51.59      9.94 o 
  -1   5   4       77.71       73.01      7.81 o 
   0   5   4      243.25      262.84      9.41 o 
   1   5   4        0.73        7.87      2.37 o 
   2   5   4      392.53      407.12     25.91 o 
   3   5   4       29.72       34.15     12.50 o 
   4   5   4      232.39      205.90     46.60 o 
   5   5   4      347.60      338.81     14.30 o 
   6   5   4      262.28      288.11     21.77 o 
   7   5   4      189.42      266.00     31.61 o 
   8   5   4      608.42      676.45     62.76 o 
   9   5   4       23.71       35.60     11.48 o 
  -8   6   4        0.09       27.95     18.78 o 
  -7   6   4        0.04        7.13     19.31 o 
  -6   6   4       14.96        4.06      6.15 o 
  -5   6   4        3.57        9.72      7.49 o 
  -4   6   4        0.52        1.63     11.62 o 
  -3   6   4        4.32        5.62      4.67 o 
  -2   6   4      293.55      288.86     16.87 o 
  -1   6   4       12.79       11.11      3.67 o 
   0   6   4        4.94        8.35      3.01 o 
   1   6   4       14.29       25.68      8.00 o 
   2   6   4      422.81      501.35     31.42 o 
   3   6   4     1385.77     1527.83     44.72 o 
   4   6   4     4071.84     4459.06    118.67 o 
   5   6   4        9.83       11.63      9.95 o 
   6   6   4        4.73       24.62     12.24 o 
   7   6   4        2.28        6.12      9.25 o 
   8   6   4      202.49      195.70     19.42 o 
  -7   7   4       54.26       33.71     28.42 o 
  -6   7   4       98.69       89.64     24.70 o 
  -5   7   4      492.05      508.53     69.16 o 
  -4   7   4      316.21      340.12     25.64 o 
  -3   7   4       12.87       18.25      7.16 o 
  -2   7   4       40.71       47.71     10.13 o 
  -1   7   4      282.32      267.90     16.39 o 
   0   7   4       20.06       18.33     11.90 o 
   1   7   4      651.55      697.44     31.61 o 
   2   7   4        1.42       18.92     12.85 o 
   3   7   4       81.58      104.30     23.11 o 
   4   7   4       76.40       86.76     20.50 o 
   5   7   4      156.73      140.96     23.03 o 
   6   7   4        0.90       27.35     15.30 o 
  -5   8   4       13.66       57.84     18.47 o 
  -4   8   4       46.77       14.09     12.82 o 
  -3   8   4      100.13      128.20     42.35 o 
  -2   8   4       11.18       20.05      8.75 o 
  -1   8   4        4.41        7.84      9.93 o 
   0   8   4        1.37       15.02     11.01 o 
   1   8   4        0.89       12.08      8.37 o 
   2   8   4       20.03       12.26     10.90 o 
   3   8   4       95.63      123.56     43.12 o 
   4   8   4       13.43        3.19      9.38 o 
 -11   1   5       34.94       12.19      6.80 o 
 -10   1   5        0.00       30.80      9.19 o 
  -9   1   5       88.51       84.57     14.15 o 
  -8   1   5       74.01       61.53     12.63 o 
  -7   1   5        2.74       13.42      8.63 o 
  -6   1   5       26.22       17.99     12.28 o 
  -5   1   5      453.06      455.89     25.75 o 
  -4   1   5     1211.46     1231.56     16.23 o 
  -3   1   5     1338.85     1245.85     14.01 o 
  -2   1   5     4047.38     4022.17     21.01 o 
  -1   1   5     8080.76     7709.51     43.21 o 
   0   1   5     4989.06     4534.15     26.02 o 
   1   1   5     4944.83     4439.36     83.51 o 
   2   1   5     2633.09     2459.23     22.19 o 
   3   1   5      224.53      187.40      8.72 o 
   4   1   5       21.52        5.05      3.77 o 
   5   1   5      760.12      826.09     15.41 o 
   6   1   5      128.32      128.93     12.82 o 
   7   1   5      611.64      586.24     17.02 o 
   8   1   5       42.11       25.87      7.60 o 
   9   1   5       49.80       32.41     10.43 o 
  10   1   5      255.01      281.65     28.85 o 
 -11   2   5       11.40       19.64      8.47 o 
 -10   2   5        2.59       23.60      9.00 o 
  -9   2   5      596.77      608.68     39.74 o 
  -8   2   5      302.86      342.14     37.40 o 
  -7   2   5       16.34       25.50      8.51 o 
  -6   2   5       45.94       50.87      9.45 o 
  -5   2   5       20.06       20.75      6.95 o 
  -4   2   5      430.67      382.73     19.76 o 
  -3   2   5      238.74      248.37      9.74 o 
  -2   2   5      684.96      624.29      9.88 o 
  -1   2   5     1337.44     1384.28     18.23 o 
   0   2   5     5804.03     5435.98     30.07 o 
   1   2   5     1176.87     1103.85     19.80 o 
   2   2   5      211.84      226.94      7.65 o 
   3   2   5     2171.77     1980.35     21.05 o 
   4   2   5       99.39      107.55      8.87 o 
   5   2   5      354.42      373.10     13.79 o 
   6   2   5      117.69      126.45     14.33 o 
   7   2   5      480.83      507.51     15.25 o 
   8   2   5       11.90        8.86      8.16 o 
   9   2   5       20.33       14.87      9.83 o 
  10   2   5        1.35        9.26      6.21 o 
 -10   3   5        2.48        5.41      5.92 o 
  -9   3   5       67.50       57.90     11.73 o 
  -8   3   5      227.63      189.05     21.44 o 
  -7   3   5       65.45       58.94     13.54 o 
  -6   3   5       35.97       34.07      8.41 o 
  -5   3   5       12.96       21.42     12.82 o 
  -4   3   5       44.70       35.85     10.40 o 
  -3   3   5       47.00       37.16      6.06 o 
  -2   3   5      740.85      798.48     12.61 o 
  -1   3   5     1589.25     1675.62     15.17 o 
   0   3   5       74.75       71.14      4.82 o 
   1   3   5       37.29       52.26      8.67 o 
   2   3   5      807.42      817.78     18.13 o 
   3   3   5       55.43       41.61      5.82 o 
   4   3   5       14.08        4.18      4.10 o 
   5   3   5        8.64        6.39      3.39 o 
   6   3   5      342.13      315.54     14.73 o 
   7   3   5       95.39       95.85     12.96 o 
   8   3   5        7.38       21.76      8.28 o 
   9   3   5       75.83       98.01     16.95 o 
  10   3   5        1.40        5.71      7.32 o 
 -10   4   5      150.31      129.84     19.02 o 
  -9   4   5      112.96       97.05     19.75 o 
  -8   4   5       28.16       31.44     17.82 o 
  -7   4   5      326.22      363.54     60.08 o 
  -6   4   5      380.89      397.15     45.01 o 
  -5   4   5      282.50      347.79     32.87 o 
  -4   4   5      127.68      145.45     19.97 o 
  -3   4   5      970.82     1036.37     18.65 o 
  -2   4   5      311.15      347.75     18.90 o 
  -1   4   5      329.67      323.85     13.45 o 
   0   4   5       16.01       19.41      5.03 o 
   1   4   5      409.30      409.42     22.70 o 
   2   4   5        0.00        2.40      9.49 o 
   3   4   5        1.04       11.03      9.97 o 
   4   4   5      699.00      605.61     40.19 o 
   5   4   5       90.06       85.85     16.46 o 
   6   4   5       24.61       15.56      5.80 o 
   7   4   5      330.47      339.70     20.74 o 
   8   4   5        3.12       18.62      8.58 o 
   9   4   5       96.41      107.62     20.89 o 
  -9   5   5       44.35       75.16     23.94 o 
  -8   5   5        0.40       12.01     40.66 o 
  -7   5   5      134.02      129.75     47.52 o 
  -6   5   5       17.34       18.69     10.90 o 
  -5   5   5      127.41       93.55     14.90 o 
  -4   5   5      570.28      606.85     51.83 o 
  -3   5   5      232.70      248.47     14.50 o 
  -2   5   5       31.88       29.04      8.13 o 
  -1   5   5        0.13        8.23      7.28 o 
   0   5   5      365.11      363.85     11.04 o 
   1   5   5     1189.79     1258.11     42.91 o 
   2   5   5     1412.28     1499.50     49.26 o 
   3   5   5       12.53       33.01     13.91 o 
   4   5   5        0.43       -5.87      6.97 o 
   5   5   5        3.25       13.71     10.76 o 
   6   5   5      116.69      143.27     22.72 o 
   7   5   5        8.56       14.93     10.59 o 
   8   5   5      143.96      132.24     23.83 o 
   9   5   5        0.00       17.32      9.89 o 
  -8   6   5       30.93       25.81     13.79 o 
  -7   6   5      355.62      310.09     44.60 o 
  -6   6   5       74.85       47.06      9.86 o 
  -5   6   5        0.02       13.07     14.56 o 
  -4   6   5       80.28       58.53     15.33 o 
  -3   6   5     1030.29     1011.34     26.28 o 
  -2   6   5      243.30      234.74     16.85 o 
  -1   6   5      214.43      193.12     15.37 o 
   0   6   5     1039.56     1038.71     20.31 o 
   1   6   5      100.79       93.49      7.93 o 
   2   6   5       81.21      102.82     17.94 o 
   3   6   5      869.25      888.74     40.98 o 
   4   6   5        3.44       15.98     15.71 o 
   5   6   5        1.60        7.95     11.92 o 
   6   6   5       28.29        9.46     10.80 o 
   7   6   5       14.81       14.20     34.47 o 
   8   6   5        0.24        2.09      8.70 o 
  -7   7   5       27.30       20.53     14.99 o 
  -6   7   5       37.18       52.94     20.72 o 
  -5   7   5       43.72       43.86     18.15 o 
  -4   7   5        0.84        4.43      6.48 o 
  -3   7   5      140.94      120.20     25.04 o 
  -2   7   5       26.48       15.67     10.07 o 
  -1   7   5      479.22      395.47     26.83 o 
   0   7   5      123.72      124.90     13.51 o 
   1   7   5       80.50       70.91     13.93 o 
   2   7   5       49.74       44.57     12.64 o 
   3   7   5      188.04      152.13     40.73 o 
   4   7   5       53.07       38.09     35.24 o 
   5   7   5      213.32      234.82     29.22 o 
   6   7   5       36.27       49.42     15.23 o 
  -5   8   5       16.84       23.61     14.62 o 
  -4   8   5       91.88       91.60     24.24 o 
  -3   8   5       61.23       29.84     16.06 o 
  -2   8   5       24.08        3.48     19.97 o 
  -1   8   5       12.48       22.51      9.94 o 
   0   8   5       13.32       -1.69     10.52 o 
   1   8   5        5.78       18.15     10.85 o 
   2   8   5        3.38       17.27      8.39 o 
   3   8   5        4.69       24.05     12.11 o 
   4   8   5        7.53       27.50     11.83 o 
 -11   0   6       32.77       37.47     14.58 o 
 -10   0   6       16.85       14.73     25.33 o 
  -9   0   6       48.64       52.13     19.75 o 
  -8   0   6       45.89       50.75     16.35 o 
  -7   0   6      981.70     1053.66     90.01 o 
  -6   0   6      217.92      272.29     55.33 o 
  -5   0   6      462.83      499.12     29.48 o 
  -4   0   6     1425.48     1391.49     42.69 o 
  -3   0   6     4865.69     4550.07     45.30 o 
  -2   0   6      122.75      117.65      9.85 o 
  -1   0   6    13690.01    13344.49    133.51 o 
   0   0   6       59.14       86.87      9.83 o 
   1   0   6     1796.20     1695.17     35.55 o 
   2   0   6     2593.21     2242.47     44.57 o 
   3   0   6        5.83        7.57      6.32 o 
   4   0   6      655.10      589.57     17.36 o 
   5   0   6     1440.98     1367.11     29.26 o 
   6   0   6     2357.03     2354.58     57.55 o 
   7   0   6      192.77      196.90     21.15 o 
   8   0   6     1380.97     1529.67     33.27 o 
   9   0   6       27.71       16.22     30.08 o 
  10   0   6       32.50       10.35      8.81 o 
 -11   1   6        0.84       26.31     13.12 o 
 -10   1   6       20.57       14.51     11.83 o 
  -9   1   6        4.01       23.18      9.08 o 
  -8   1   6       53.20       49.16     12.42 o 
  -7   1   6       30.60       15.01      9.96 o 
  -6   1   6       41.42       31.80      7.87 o 
  -5   1   6      604.51      651.16     22.42 o 
  -4   1   6        0.17        9.42      5.91 o 
  -3   1   6       49.89       41.20      4.93 o 
  -2   1   6     5789.53     5601.31     29.25 o 
  -1   1   6    20354.03    19456.93     92.23 o 
   0   1   6     5218.80     5143.79     32.63 o 
   1   1   6      758.45      721.79      7.05 o 
   2   1   6      177.98      189.90      9.09 o 
   3   1   6      390.03      381.75      7.34 o 
   4   1   6       10.13        7.69      7.45 o 
   5   1   6      156.53      149.77      8.80 o 
   6   1   6      497.70      456.81     22.69 o 
   7   1   6      904.39      949.32     20.47 o 
   8   1   6        4.75       15.19      7.13 o 
   9   1   6       30.52       13.52      5.93 o 
  10   1   6        6.50       11.09     14.95 o 
 -11   2   6       10.26       26.29      9.81 o 
 -10   2   6        1.80       18.02     18.90 o 
  -9   2   6       67.05       63.08     12.09 o 
  -8   2   6      150.74      163.13     19.31 o 
  -7   2   6        7.85       27.05      7.57 o 
  -6   2   6      102.16      123.13     17.70 o 
  -5   2   6       21.22       18.72     10.28 o 
  -4   2   6      650.56      690.01     21.12 o 
  -3   2   6      138.08      145.77      8.91 o 
  -2   2   6      259.08      260.88     10.44 o 
  -1   2   6      307.18      290.07     12.22 o 
   0   2   6      141.75      135.78     10.38 o 
   1   2   6      756.75      722.13      8.99 o 
   2   2   6     7716.67     7882.40     59.48 o 
   3   2   6       37.73       32.15      5.48 o 
   4   2   6     4104.82     4359.31     50.48 o 
   5   2   6      613.10      652.24     12.55 o 
   6   2   6        0.03       11.53      6.53 o 
   7   2   6        7.81       14.88      8.13 o 
   8   2   6        3.16       15.73      5.82 o 
   9   2   6        7.32       14.55      6.79 o 
  10   2   6       40.91       17.99     10.65 o 
 -10   3   6       93.75       63.52     18.88 o 
  -9   3   6      147.54      139.98     17.87 o 
  -8   3   6      118.29      110.59     14.82 o 
  -7   3   6      114.34      108.77     14.57 o 
  -6   3   6       54.95       53.90     17.53 o 
  -5   3   6       22.98       34.52     25.34 o 
  -4   3   6     2833.25     3156.41     79.96 o 
  -3   3   6      120.15      131.50     11.80 o 
  -2   3   6      380.49      426.26     14.32 o 
  -1   3   6       78.42       79.18      5.66 o 
   0   3   6     1994.41     2244.73     24.79 o 
   1   3   6       25.07       28.25      5.82 o 
   2   3   6       24.96       19.82      8.71 o 
   3   3   6       80.84       54.15      7.05 o 
   4   3   6       79.63       84.40      6.44 o 
   5   3   6      250.10      231.71     13.05 o 
   6   3   6       63.47       53.80      9.53 o 
   7   3   6       41.21       27.82     11.61 o 
   8   3   6       96.34       79.93     12.79 o 
   9   3   6      123.72      135.52     22.88 o 
  10   3   6        8.30       15.69      7.29 o 
 -10   4   6        4.73       19.76     10.07 o 
  -9   4   6        1.36       29.56     19.64 o 
  -8   4   6       12.05       21.86     16.98 o 
  -7   4   6      128.44      145.58     38.73 o 
  -6   4   6      240.35      225.37     30.84 o 
  -5   4   6       47.10       29.09     16.71 o 
  -4   4   6      317.59      328.75     18.48 o 
  -3   4   6       81.88       53.46     17.00 o 
  -2   4   6      171.13      186.83     11.16 o 
  -1   4   6      143.88      170.83     10.36 o 
   0   4   6       78.36       77.63      6.94 o 
   1   4   6       64.87       40.37     15.52 o 
   2   4   6      515.49      624.03     28.93 o 
   3   4   6       87.13       71.01     21.91 o 
   4   4   6       10.45       16.47      6.63 o 
   5   4   6       23.14       14.18     10.25 o 
   6   4   6      382.01      338.13     16.35 o 
   7   4   6       46.49       47.36     10.79 o 
   8   4   6       28.33       13.49      6.97 o 
   9   4   6       25.89       35.49     12.34 o 
  -9   5   6      339.46      402.57     75.39 o 
  -8   5   6        0.02        3.03     12.01 o 
  -7   5   6        0.05       22.87     13.11 o 
  -6   5   6        0.41        9.47     11.44 o 
  -5   5   6      144.47      135.86     16.26 o 
  -4   5   6      633.33      683.04     33.91 o 
  -3   5   6       24.03       11.08      8.27 o 
  -2   5   6      225.91      209.57     12.11 o 
  -1   5   6     1084.76     1153.39     25.58 o 
   0   5   6        0.93       14.42      6.00 o 
   1   5   6       87.28       58.38     10.23 o 
   2   5   6       29.47       38.18     11.53 o 
   3   5   6       90.43       77.67     14.98 o 
   4   5   6        3.66       25.76      6.96 o 
   6   5   6      192.19      224.33     37.82 o 
   7   5   6      103.66      137.27     22.82 o 
   8   5   6      191.19      199.86     25.90 o 
  -8   6   6       95.42       86.07     67.97 o 
  -7   6   6      168.34      173.82     19.58 o 
  -6   6   6       21.49       20.77      8.42 o 
  -5   6   6       36.62       44.48     14.51 o 
  -4   6   6        3.92        9.11      7.86 o 
  -3   6   6       18.17       12.80      7.89 o 
  -2   6   6        6.57       32.11      9.41 o 
  -1   6   6      189.09      157.86     12.63 o 
   0   6   6       29.40       34.33      7.03 o 
   1   6   6     1538.95     1554.61     32.27 o 
   2   6   6     1139.52     1252.24     28.28 o 
   3   6   6       56.91       66.04     15.60 o 
   4   6   6      660.22      756.33     22.70 o 
   5   6   6     1361.12     1463.24    109.99 o 
   6   6   6       50.37       52.72     15.76 o 
   7   6   6      259.07      236.57     38.72 o 
  -6   7   6        0.96        0.32     10.91 o 
  -5   7   6      841.77      936.85    136.48 o 
  -4   7   6       28.38       34.74     17.78 o 
  -3   7   6      357.70      321.06     18.18 o 
  -2   7   6      501.44      452.24     31.99 o 
  -1   7   6      384.02      369.19     24.98 o 
   0   7   6        2.18       25.16     11.30 o 
   1   7   6       77.45       66.52     17.03 o 
   2   7   6       10.39       27.12     11.25 o 
   3   7   6       30.98       33.16     14.82 o 
   4   7   6       10.52       21.60     20.28 o 
   5   7   6        2.12       20.89     14.59 o 
   6   7   6        5.49       12.30     10.70 o 
  -4   8   6      162.42      128.46     27.80 o 
  -3   8   6       82.33       89.84     25.12 o 
  -2   8   6       21.17       21.59     36.13 o 
  -1   8   6       51.02       43.36     12.18 o 
   0   8   6        0.04        1.84      7.28 o 
   1   8   6        8.61       17.87     10.46 o 
   2   8   6        2.03       -1.60     12.40 o 
   3   8   6       11.02       17.60     11.40 o 
   4   8   6       19.42       28.79     14.92 o 
 -11   1   7       23.15       22.19      8.22 o 
 -10   1   7        5.69        9.15      7.17 o 
  -9   1   7       21.47       37.36      9.20 o 
  -8   1   7       61.02       33.46     18.41 o 
  -7   1   7      102.23      101.82     14.50 o 
  -6   1   7       24.09       39.17      7.35 o 
  -5   1   7      182.44      181.57     17.24 o 
  -4   1   7     1261.92     1407.91     32.10 o 
  -3   1   7      979.11      896.91     14.26 o 
  -2   1   7     1097.50     1051.19     13.30 o 
  -1   1   7    10095.17     9603.27     48.51 o 
   0   1   7     9264.64     8984.88     49.03 o 
   1   1   7      157.38      147.47      6.32 o 
   2   1   7     1341.80     1222.91     12.17 o 
   3   1   7        1.33        3.15      2.94 o 
   4   1   7        0.15        2.92      3.33 o 
   5   1   7       26.17       23.79      4.88 o 
   6   1   7       49.20       26.67     11.46 o 
   7   1   7      110.35       96.39     10.56 o 
   8   1   7       50.48       55.51     11.28 o 
   9   1   7        1.80       12.50      9.36 o 
  10   1   7       31.93       48.04     13.92 o 
 -11   2   7      148.31      107.18     21.73 o 
 -10   2   7      433.74      352.34     39.25 o 
  -9   2   7       44.29       46.69     10.87 o 
  -8   2   7        3.50       15.95     16.14 o 
  -7   2   7      333.00      311.98     22.11 o 
  -6   2   7        6.41       15.97      6.62 o 
  -5   2   7      235.37      228.64     20.23 o 
  -4   2   7       84.83       58.54      9.20 o 
  -3   2   7      146.98      165.63      9.59 o 
  -2   2   7        0.00        1.12      4.92 o 
  -1   2   7      211.36      195.92      9.66 o 
   0   2   7      246.70      213.79      8.57 o 
   1   2   7       36.82       27.30      4.01 o 
   2   2   7     1081.11      981.08     21.22 o 
   3   2   7       82.96       78.93      8.81 o 
   4   2   7        3.35       -1.72      2.96 o 
   5   2   7       36.18       13.33      3.83 o 
   6   2   7      157.36      166.37     17.49 o 
   7   2   7        0.03       14.05     12.08 o 
   8   2   7       26.16       23.00      8.11 o 
   9   2   7        2.65       14.52      7.99 o 
  10   2   7      100.45      112.63     18.81 o 
 -10   3   7        0.06       11.06      6.79 o 
  -9   3   7      150.34      162.83     23.57 o 
  -8   3   7      113.75      118.46     15.69 o 
  -7   3   7       31.75       39.16      9.84 o 
  -6   3   7        2.69        9.15      6.76 o 
  -5   3   7       83.99       50.03     27.03 o 
  -4   3   7       16.42       22.28     13.67 o 
  -3   3   7      159.38      177.57     14.85 o 
  -2   3   7      192.33      183.86     12.10 o 
  -1   3   7     2178.74     2290.21     36.09 o 
   0   3   7      769.10      857.53     10.04 o 
   1   3   7       27.75       22.13      2.97 o 
   2   3   7      431.90      426.20     45.50 o 
   3   3   7      388.86      346.19     14.39 o 
   4   3   7       62.91       42.85     10.29 o 
   5   3   7       45.03       29.13      6.36 o 
   6   3   7       21.03       25.88      7.59 o 
   7   3   7       73.12       97.33     13.90 o 
   8   3   7       14.27       18.86      8.77 o 
   9   3   7       24.62       28.45     17.61 o 
  10   3   7       63.44       85.36     16.87 o 
 -10   4   7       10.35       26.47     16.97 o 
  -9   4   7        2.08       24.48     12.36 o 
  -8   4   7      205.56      211.65     21.47 o 
  -7   4   7     1090.22     1277.40     38.57 o 
  -6   4   7     2791.07     3196.65    116.36 o 
  -5   4   7      126.40      177.78     73.43 o 
  -4   4   7      335.84      352.52     17.36 o 
  -3   4   7      915.78     1031.60     23.99 o 
  -2   4   7        2.03        5.09      4.18 o 
  -1   4   7        2.71        0.66      6.10 o 
   0   4   7       11.93        6.80     12.63 o 
   1   4   7       55.30       35.26     10.97 o 
   2   4   7      316.70      285.70     21.17 o 
   3   4   7       24.25       15.02      6.67 o 
   4   4   7       11.62       31.50     23.16 o 
   5   4   7       24.26       32.25      9.18 o 
   6   4   7      323.93      299.77     20.01 o 
   7   4   7       11.90       24.87     11.18 o 
   8   4   7        3.39       31.58     15.25 o 
   9   4   7       27.71       23.84     12.26 o 
  -9   5   7        1.04       10.31     14.11 o 
  -8   5   7        0.00       12.42     15.83 o 
  -7   5   7       27.27       34.60     25.66 o 
  -6   5   7      306.69      342.84     24.16 o 
  -5   5   7       84.03       76.00     16.45 o 
  -4   5   7      107.69       79.52     14.86 o 
  -3   5   7       62.32       67.93     13.10 o 
  -2   5   7        6.01        9.10      6.82 o 
  -1   5   7      708.84      747.83     22.72 o 
   0   5   7      170.40      168.99     18.70 o 
   1   5   7      110.13      108.05     19.46 o 
   2   5   7       56.56       31.81     11.27 o 
   3   5   7      911.29      941.31     27.59 o 
   4   5   7      298.93      290.32     26.35 o 
   5   5   7      666.35      672.14     40.97 o 
   6   5   7      109.93      147.57     20.13 o 
   7   5   7      205.96      183.97     28.41 o 
   8   5   7      113.85      147.87     26.28 o 
  -8   6   7       97.82       79.09     34.33 o 
  -7   6   7      141.75      108.40     19.09 o 
  -6   6   7       41.49       37.56     12.67 o 
  -5   6   7      422.29      445.23     29.89 o 
  -4   6   7      511.43      531.92     18.91 o 
  -3   6   7        0.73       14.89      8.60 o 
  -2   6   7      470.31      462.46     16.29 o 
  -1   6   7      827.01      800.43     18.15 o 
   0   6   7      413.89      389.91     11.90 o 
   1   6   7      133.61      124.35     36.38 o 
   2   6   7     1137.81     1210.56     32.58 o 
   3   6   7      318.72      341.71     20.22 o 
   4   6   7      240.37      295.08     35.06 o 
   5   6   7      608.28      666.66     46.90 o 
   6   6   7      285.79      285.11     40.08 o 
   7   6   7       81.73       60.77     19.18 o 
  -6   7   7      165.05      140.63     31.64 o 
  -5   7   7       73.56       51.75     12.41 o 
  -4   7   7        2.14       12.33      7.28 o 
  -3   7   7      552.53      556.39     25.81 o 
  -2   7   7      117.21       79.38     12.46 o 
  -1   7   7      216.04      219.20     17.78 o 
   0   7   7        0.33        4.06     10.73 o 
   1   7   7      152.26      136.44     18.39 o 
   2   7   7      434.49      472.04     26.89 o 
   3   7   7      123.53      108.63     28.86 o 
   4   7   7       90.53       82.02     24.24 o 
   5   7   7      146.82      201.86     32.71 o 
   6   7   7       10.49       22.70     18.67 o 
  -4   8   7      125.12      123.55     45.56 o 
  -3   8   7       83.35       48.66     31.53 o 
  -2   8   7        0.00       12.51     11.02 o 
  -1   8   7        3.94       18.78     10.29 o 
   0   8   7       28.74        7.52      9.21 o 
   1   8   7       11.73       16.23     10.47 o 
   2   8   7       39.81       48.62     15.66 o 
   3   8   7        0.08       20.28     31.80 o 
   4   8   7       23.82       12.12     12.26 o 
 -11   0   8        2.35       17.17     24.13 o 
 -10   0   8        3.23        9.34     11.54 o 
  -9   0   8      278.68      279.41     40.48 o 
  -8   0   8        2.28       21.86     12.04 o 
  -7   0   8        0.25       29.25     14.32 o 
  -6   0   8     2380.08     2878.49     71.71 o 
  -5   0   8      671.65      678.99     36.72 o 
  -4   0   8      455.13      439.72     36.51 o 
  -3   0   8      459.20      424.02     44.19 o 
  -2   0   8     1331.44     1250.27     17.77 o 
  -1   0   8     1413.74     1321.79     20.78 o 
   0   0   8     2535.06     2477.75     40.01 o 
   1   0   8        0.13       -0.26      5.67 o 
   2   0   8      301.22      301.49     15.58 o 
   3   0   8      182.19      152.93     14.88 o 
   4   0   8      549.62      498.50     23.20 o 
   5   0   8       14.46        3.33      6.29 o 
   6   0   8      406.74      415.96     21.78 o 
   7   0   8     2231.93     2401.42     53.75 o 
   8   0   8      972.50     1063.09     27.89 o 
   9   0   8        4.56       -0.61      7.36 o 
  10   0   8       31.36       13.69      8.37 o 
 -11   1   8      151.43      117.75     16.73 o 
 -10   1   8        6.41       11.54     10.21 o 
  -9   1   8      228.55      233.16     25.10 o 
  -8   1   8       59.19       60.39     13.61 o 
  -7   1   8       13.45       31.73      9.56 o 
  -6   1   8      224.67      246.83     17.46 o 
  -5   1   8       72.94       73.91      9.61 o 
  -4   1   8       40.09       39.65      8.23 o 
  -3   1   8     1132.99     1226.12     40.41 o 
  -2   1   8      835.99      808.37     13.31 o 
  -1   1   8     7867.56     7710.22     37.78 o 
   0   1   8     7225.14     7132.37     36.73 o 
   1   1   8       11.02        3.26      3.04 o 
   2   1   8        1.16        5.02      3.89 o 
   3   1   8      480.49      487.73     11.63 o 
   4   1   8        9.17        9.86      4.08 o 
   5   1   8     1101.94     1221.44     22.50 o 
   6   1   8      158.15      181.89     14.18 o 
   7   1   8       20.62       12.43      6.85 o 
   8   1   8      323.86      328.62     17.48 o 
   9   1   8        4.46       17.60      6.03 o 
  10   1   8      262.76      293.65     37.94 o 
 -10   2   8      144.95      138.16     18.68 o 
  -9   2   8       20.72       22.41      7.21 o 
  -8   2   8        1.78       18.62      6.33 o 
  -7   2   8        5.75       12.51     10.12 o 
  -6   2   8      144.41      153.39     19.21 o 
  -5   2   8      311.23      365.39     20.65 o 
  -4   2   8        2.41       16.56      8.70 o 
  -3   2   8      247.45      227.89     22.09 o 
  -2   2   8      744.64      807.29     11.32 o 
  -1   2   8     1273.03     1299.09     16.58 o 
   0   2   8       63.02       39.62      6.81 o 
   1   2   8     3570.29     3629.77     24.62 o 
   2   2   8       15.55        8.16      3.47 o 
   3   2   8      454.46      483.76     11.21 o 
   4   2   8      218.98      252.89     13.97 o 
   5   2   8      697.28      717.54     16.92 o 
   6   2   8       44.92       31.60      8.20 o 
   7   2   8      627.95      727.21     22.15 o 
   8   2   8       33.01       53.93     12.74 o 
   9   2   8        6.13        9.66      7.17 o 
  10   2   8      122.20      153.56     23.14 o 
 -10   3   8        4.42       16.30     18.31 o 
  -9   3   8       13.41        9.55     11.11 o 
  -8   3   8      295.29      295.60     29.18 o 
  -7   3   8      184.37      186.50     18.25 o 
  -6   3   8      655.63      698.54     48.77 o 
  -5   3   8     1134.57     1326.72     68.97 o 
  -4   3   8      249.29      218.78     27.67 o 
  -3   3   8      263.38      234.38     18.38 o 
  -2   3   8     1580.10     1719.99     30.42 o 
  -1   3   8     2276.99     2535.86     28.31 o 
   0   3   8      166.15      178.99     10.84 o 
   1   3   8       35.81       33.17      4.34 o 
   2   3   8      169.31      197.16     28.47 o 
   3   3   8     1138.53     1127.38     22.42 o 
   4   3   8       12.60       23.32      4.96 o 
   5   3   8        0.51        6.55      4.96 o 
   6   3   8       78.82       91.46     11.85 o 
   7   3   8      350.24      342.82     14.94 o 
   8   3   8       16.59       21.08     10.37 o 
   9   3   8       97.54      101.81     15.19 o 
  10   3   8       29.38       30.05     15.25 o 
 -10   4   8        1.64       -6.98     13.43 o 
  -9   4   8        3.44       17.15     16.58 o 
  -8   4   8        0.16       23.71     18.90 o 
  -7   4   8        4.10       47.67     23.43 o 
  -6   4   8       46.19       58.58     22.56 o 
  -5   4   8      179.02      236.91     24.60 o 
  -4   4   8       85.75       57.53     10.95 o 
  -3   4   8        0.87       14.12      7.94 o 
  -2   4   8      246.11      283.65     15.57 o 
  -1   4   8      196.41      176.24     12.79 o 
   0   4   8      311.57      375.69     12.08 o 
   1   4   8      284.11      304.60     16.16 o 
   2   4   8      371.96      351.89     13.09 o 
   3   4   8       94.65       84.96     19.34 o 
   4   4   8      563.94      664.99     35.07 o 
   5   4   8      170.32      166.38      8.66 o 
   6   4   8       29.30       19.28      6.77 o 
   7   4   8       97.21       50.08     20.74 o 
   8   4   8      355.94      322.72     41.93 o 
   9   4   8      104.57      111.43     22.41 o 
  -9   5   8        1.24        4.54     14.24 o 
  -8   5   8       11.68        6.91     13.54 o 
  -7   5   8       39.74       32.85     15.94 o 
  -6   5   8      344.60      406.08     18.19 o 
  -5   5   8       18.09       26.86      8.79 o 
  -4   5   8      290.37      289.11     18.96 o 
  -3   5   8       14.63       13.73      7.78 o 
  -2   5   8        0.37        9.87      3.79 o 
  -1   5   8       56.23       67.76      9.50 o 
   0   5   8      204.54      193.57      8.29 o 
   1   5   8        3.86       37.92     12.36 o 
   2   5   8      651.00      709.69     35.06 o 
   3   5   8      114.57      105.40     16.81 o 
   4   5   8      274.22      309.58     30.56 o 
   5   5   8       88.83       59.08     23.11 o 
   6   5   8       27.29       35.79     18.05 o 
   7   5   8      155.65      177.26     39.98 o 
   8   5   8       35.21       37.43     13.25 o 
  -8   6   8        0.57       15.04     12.02 o 
  -7   6   8        0.39       11.88      5.93 o 
  -6   6   8        1.38       10.46      8.28 o 
  -5   6   8        1.17        9.75     11.57 o 
  -4   6   8       87.34       95.76     17.47 o 
  -3   6   8       11.36        7.02      6.99 o 
  -2   6   8      212.64      193.93     19.00 o 
  -1   6   8       10.42        1.00      2.99 o 
   0   6   8      454.46      444.83     11.74 o 
   1   6   8       28.34       55.46     17.63 o 
   2   6   8      557.02      583.79     23.22 o 
   3   6   8     1143.86     1217.51     77.28 o 
   4   6   8      198.91      215.29     32.87 o 
   5   6   8      407.59      472.88     42.50 o 
   6   6   8       41.27        4.31     13.27 o 
   7   6   8       56.60       71.10     18.05 o 
  -6   7   8       57.67       64.23     21.29 o 
  -5   7   8       93.98       83.99     15.49 o 
  -4   7   8        3.64       14.54      6.88 o 
  -3   7   8      413.36      454.33     23.26 o 
  -2   7   8      289.46      285.72     16.62 o 
  -1   7   8        0.31        7.92      5.12 o 
   0   7   8      668.62      611.15     69.10 o 
   1   7   8       58.34       60.35     15.83 o 
   2   7   8       38.00       50.73     15.13 o 
   3   7   8      212.70      244.45     26.03 o 
   4   7   8       58.78       62.27     18.54 o 
   5   7   8        1.12       19.25     26.86 o 
   6   7   8       21.45       45.63     15.77 o 
  -4   8   8       41.06       79.62     37.22 o 
  -3   8   8       91.80      122.97     42.84 o 
  -2   8   8       44.83       49.49     17.72 o 
  -1   8   8       40.80       31.42     15.92 o 
   0   8   8       78.68       90.89     20.65 o 
   1   8   8       49.22       44.07     13.23 o 
   2   8   8       71.05       92.77     25.18 o 
   3   8   8       76.29       58.04     21.25 o 
 -11   1   9       88.53       32.45     14.01 o 
 -10   1   9       13.75       47.87     15.56 o 
  -9   1   9       11.26       27.85      9.78 o 
  -8   1   9        4.09       31.14      9.75 o 
  -7   1   9       80.19       77.79     13.14 o 
  -6   1   9       28.12       47.42      8.64 o 
  -5   1   9      410.29      465.62     25.52 o 
  -4   1   9      206.86      201.22     18.06 o 
  -3   1   9        0.94        8.01      6.16 o 
  -2   1   9     1635.49     1640.39     22.46 o 
  -1   1   9      269.34      241.03     11.04 o 
   0   1   9     2694.19     2641.32     19.35 o 
   1   1   9      656.29      631.48      9.63 o 
   2   1   9      470.34      553.19     10.72 o 
   3   1   9      116.24      139.12      8.40 o 
   4   1   9       37.93       39.51      5.98 o 
   5   1   9      184.34      153.86     10.55 o 
   6   1   9     1165.41     1196.36     26.55 o 
   7   1   9      275.36      291.73     21.11 o 
   8   1   9      241.77      224.28     18.47 o 
   9   1   9       12.99       14.22     12.58 o 
  10   1   9       53.96       58.31     14.29 o 
 -10   2   9        7.53       38.93      9.90 o 
  -9   2   9      652.63      670.95     38.86 o 
  -8   2   9      311.29      288.11     25.29 o 
  -7   2   9      501.48      505.19     30.94 o 
  -6   2   9       84.48      112.46     28.24 o 
  -5   2   9      459.39      443.37     18.36 o 
  -4   2   9        0.88       14.92      7.19 o 
  -3   2   9      135.31      130.54     23.29 o 
  -2   2   9       70.72       60.40      6.53 o 
  -1   2   9      355.54      377.33     11.31 o 
   0   2   9     1397.46     1526.99     26.21 o 
   1   2   9        0.37        5.23      2.31 o 
   2   2   9       77.98       35.94      5.39 o 
   3   2   9     1053.49     1104.08     18.30 o 
   4   2   9        9.05        0.54      2.81 o 
   5   2   9       20.98       20.22      6.72 o 
   6   2   9        0.67       17.97      6.60 o 
   7   2   9      294.62      262.35     19.34 o 
   8   2   9        3.60       28.19     15.55 o 
   9   2   9       55.20       26.17     10.38 o 
  10   2   9       19.03       33.15     10.57 o 
 -10   3   9      324.29      252.70     37.11 o 
  -9   3   9       56.75       47.40     11.85 o 
  -8   3   9      143.24      116.99     15.81 o 
  -7   3   9       31.14       32.94      8.80 o 
  -6   3   9        5.32       13.46      5.87 o 
  -5   3   9      517.58      523.73     28.79 o 
  -4   3   9       48.10       78.80     16.47 o 
  -3   3   9        1.75       -0.48      6.38 o 
  -2   3   9      834.85      876.59     18.58 o 
  -1   3   9      276.90      261.06     14.06 o 
   0   3   9      177.99      180.29     10.86 o 
   1   3   9       19.21       10.14      3.02 o 
   2   3   9      560.04      521.91      9.17 o 
   3   3   9      221.99      210.58     18.40 o 
   4   3   9       47.26       32.36      6.42 o 
   5   3   9       24.56       21.50      6.05 o 
   6   3   9      125.86       91.85     12.53 o 
   7   3   9        1.79       14.00      5.71 o 
   8   3   9       30.31       41.57     11.67 o 
   9   3   9       12.65       20.23      7.26 o 
  -9   4   9      152.51      134.84     26.66 o 
  -8   4   9        4.91       52.00     37.65 o 
  -7   4   9       95.44      130.38     35.50 o 
  -6   4   9      314.21      367.86     26.53 o 
  -5   4   9     2546.54     2824.90     74.62 o 
  -4   4   9      158.25      159.66     22.15 o 
  -3   4   9      624.93      705.50     31.76 o 
  -2   4   9      204.38      191.60     12.86 o 
  -1   4   9       53.97       55.75      6.43 o 
   0   4   9       27.36       28.04      4.34 o 
   1   4   9       68.53       70.36     12.58 o 
   2   4   9       32.21       26.25      9.54 o 
   3   4   9        1.33       -0.15     13.73 o 
   4   4   9        8.69       25.80     15.74 o 
   5   4   9        0.25        2.74      5.06 o 
   6   4   9       29.37        7.18      6.81 o 
   7   4   9        4.99        4.64     10.74 o 
   8   4   9       11.63       19.38     17.09 o 
   9   4   9      117.89      133.48     19.97 o 
  -9   5   9       98.27       71.31     34.72 o 
  -8   5   9      242.71      286.99     40.79 o 
  -7   5   9       18.48       36.84     23.53 o 
  -6   5   9      102.60       86.37     15.04 o 
  -5   5   9        0.30        5.59      7.68 o 
  -4   5   9       98.12       98.74     14.97 o 
  -3   5   9        2.91        1.86      8.09 o 
  -2   5   9       11.57       32.83      7.29 o 
  -1   5   9      340.19      329.22     11.24 o 
   0   5   9       10.41       16.46      4.74 o 
   1   5   9      119.80       96.42     28.90 o 
   2   5   9      759.27      783.18     29.87 o 
   3   5   9      219.35      234.75     17.31 o 
   4   5   9      180.73      188.06     27.96 o 
   5   5   9       23.56       59.24     37.16 o 
   6   5   9       40.71       36.87     20.78 o 
   7   5   9       76.73       51.20     31.09 o 
   8   5   9       57.47       66.61     17.85 o 
  -8   6   9       13.50       16.28     11.16 o 
  -7   6   9        1.56        6.28      6.86 o 
  -6   6   9       78.98       75.35     18.26 o 
  -5   6   9      267.00      277.44     18.19 o 
  -4   6   9       38.97       39.08     14.02 o 
  -3   6   9      501.58      493.31     18.08 o 
  -2   6   9      132.64      125.49     20.05 o 
  -1   6   9       21.98       29.23      8.82 o 
   0   6   9      288.92      262.33     29.13 o 
   1   6   9      688.41      729.62     29.66 o 
   2   6   9      183.43      174.63     21.03 o 
   3   6   9      291.90      323.30     18.09 o 
   4   6   9      590.72      645.64     60.41 o 
   5   6   9      176.95      132.98     31.12 o 
   6   6   9       28.87       35.79     16.41 o 
   7   6   9       61.61       37.24     15.97 o 
  -6   7   9       13.94       17.82     12.56 o 
  -5   7   9      165.37      166.97     20.25 o 
  -4   7   9      298.30      307.94     36.34 o 
  -3   7   9       18.43        9.39      7.24 o 
  -2   7   9       76.48       82.59     17.44 o 
  -1   7   9      230.79      215.53     36.51 o 
   0   7   9       98.70       90.01     50.48 o 
   1   7   9        1.38       12.47      9.06 o 
   2   7   9       61.78       69.95     14.56 o 
   3   7   9      128.35      124.12     28.51 o 
   4   7   9       97.39       77.27     20.93 o 
   5   7   9       42.35       65.53     21.55 o 
   6   7   9       16.53       30.68     13.93 o 
  -4   8   9        4.54       19.37     20.05 o 
  -3   8   9        9.74       10.48     12.17 o 
  -2   8   9       62.68       52.59     18.39 o 
  -1   8   9       68.02       56.65     17.57 o 
   0   8   9       51.56       49.58     17.31 o 
   1   8   9        5.12        5.66      8.92 o 
   2   8   9       33.28        5.68      9.74 o 
   3   8   9       23.81       26.92     12.10 o 
 -11   0  10       86.03       95.89     27.02 o 
 -10   0  10      304.02      259.14     45.37 o 
  -9   0  10       43.89       54.73     24.55 o 
  -8   0  10      297.67      328.22     37.45 o 
  -7   0  10      215.87      267.55     33.69 o 
  -6   0  10        1.17       15.17      8.08 o 
  -5   0  10       29.24       23.06      8.73 o 
  -4   0  10     3216.98     3387.34     79.04 o 
  -3   0  10       14.23       15.32     13.60 o 
  -2   0  10        0.75        7.75      8.94 o 
  -1   0  10     1176.92     1090.69     38.11 o 
   0   0  10     1983.14     2021.55     32.51 o 
   1   0  10       26.30       18.54      6.91 o 
   2   0  10       75.57       69.03      8.23 o 
   3   0  10       20.94       15.92      7.80 o 
   4   0  10       21.91       29.73     12.16 o 
   5   0  10      750.69      726.37     26.36 o 
   6   0  10      812.90      836.67     28.70 o 
   7   0  10       15.97       23.11     25.87 o 
   8   0  10     1424.94     1509.18    186.39 o 
   9   0  10      412.81      466.76     54.72 o 
  10   0  10       24.71       40.09     25.34 o 
 -11   1  10       34.09       23.58      9.67 o 
 -10   1  10       82.80       81.13     14.80 o 
  -9   1  10        8.89       28.65      9.12 o 
  -8   1  10        8.11       19.96      8.15 o 
  -7   1  10        0.07       18.90      7.76 o 
  -6   1  10       48.92       44.24      9.15 o 
  -5   1  10      246.74      289.36     24.98 o 
  -4   1  10     1161.43     1289.19     36.73 o 
  -3   1  10       90.36       86.58     18.15 o 
  -2   1  10      536.63      513.60     15.07 o 
  -1   1  10     1547.59     1457.65     53.22 o 
   0   1  10      187.32      194.97     10.55 o 
   1   1  10      217.94      203.41      9.18 o 
   2   1  10     4203.10     4480.07     41.29 o 
   3   1  10     1737.36     1859.17     27.40 o 
   4   1  10        0.10        2.69      4.38 o 
   5   1  10      330.67      309.49     11.88 o 
   6   1  10       31.28       18.52      5.48 o 
   7   1  10      278.78      306.27     12.93 o 
   8   1  10       28.35       24.70      6.59 o 
   9   1  10      120.68      129.31     22.41 o 
  10   1  10        0.31       15.12      5.83 o 
 -10   2  10        8.43       12.04      8.25 o 
  -9   2  10        0.46       10.26     15.00 o 
  -8   2  10      105.24       91.95     15.37 o 
  -7   2  10        5.11       16.70      8.25 o 
  -6   2  10       47.08       41.65      8.98 o 
  -5   2  10      176.35      166.99     14.42 o 
  -4   2  10      243.82      271.26     28.19 o 
  -3   2  10      335.07      342.93     29.21 o 
  -2   2  10      224.63      212.44     11.78 o 
  -1   2  10      519.22      611.07     13.33 o 
   0   2  10     4177.64     4453.57     38.22 o 
   1   2  10       88.51       79.31      6.07 o 
   2   2  10       32.13       27.26      6.56 o 
   3   2  10      325.30      351.71     18.51 o 
   4   2  10     1037.79     1032.25     16.12 o 
   5   2  10      107.26       92.63     10.90 o 
   6   2  10       83.47       92.19     12.45 o 
   7   2  10        2.62        7.65      6.16 o 
   8   2  10        0.03       21.72      9.91 o 
   9   2  10        0.45        8.64      7.33 o 
  10   2  10       49.72       47.86     13.59 o 
 -10   3  10       26.98       23.88      5.46 o 
  -9   3  10       43.69       31.33      9.73 o 
  -8   3  10       41.74       15.74     10.54 o 
  -7   3  10      138.17      132.12     18.33 o 
  -6   3  10      196.70      164.89     22.00 o 
  -5   3  10       11.57       32.09     13.07 o 
  -4   3  10        4.69       29.27     12.25 o 
  -3   3  10     1929.59     2205.55     37.08 o 
  -2   3  10      162.69      158.13     13.00 o 
  -1   3  10      190.82      170.50     10.59 o 
   0   3  10      708.27      842.67     22.98 o 
   1   3  10     1235.64     1311.85     20.53 o 
   2   3  10      157.30      157.80      9.25 o 
   3   3  10        9.46        9.22     11.38 o 
   4   3  10      191.05      198.76      8.78 o 
   5   3  10      124.34      105.82     14.31 o 
   6   3  10       10.00       37.90     11.07 o 
   7   3  10       42.93       37.84     10.17 o 
   8   3  10      182.87      207.67     15.20 o 
   9   3  10        6.61       19.84      9.03 o 
  -9   4  10      128.73      138.18     30.00 o 
  -8   4  10       98.72       75.89     24.02 o 
  -7   4  10      154.82      156.02     25.79 o 
  -6   4  10        5.72       16.26     24.71 o 
  -5   4  10       73.39       67.77     15.89 o 
  -4   4  10       42.34       64.06     13.32 o 
  -3   4  10       79.62       81.31     13.41 o 
  -2   4  10       84.08       67.75      9.31 o 
  -1   4  10       19.54       15.34      4.20 o 
   0   4  10       99.42       75.37      6.82 o 
   1   4  10       93.63       70.29      5.95 o 
   2   4  10      209.14      229.25     26.30 o 
   3   4  10       55.41       26.48     17.60 o 
   4   4  10        3.60        7.39     12.41 o 
   5   4  10       11.23       16.12     12.69 o 
   6   4  10      447.44      373.10     33.93 o 
   7   4  10      120.82      176.70     22.02 o 
   8   4  10      270.85      249.19     31.16 o 
   9   4  10        0.03       18.51     11.10 o 
  -9   5  10       35.31       44.59     17.73 o 
  -8   5  10        8.49       14.28     16.56 o 
  -7   5  10        2.10        5.91      9.23 o 
  -6   5  10      164.16      154.44     18.35 o 
  -5   5  10       57.06       71.71     17.19 o 
  -4   5  10       48.57       61.33     16.83 o 
  -3   5  10      325.58      367.36     23.20 o 
  -2   5  10       52.20       82.15     15.91 o 
  -1   5  10        4.63       12.11      3.20 o 
   0   5  10        6.90        6.88      3.19 o 
   1   5  10       67.23       80.74     18.28 o 
   2   5  10      407.69      439.12     17.25 o 
   3   5  10     1066.62     1087.39     29.66 o 
   4   5  10      118.20       99.20     23.34 o 
   5   5  10       10.25       11.56     10.26 o 
   6   5  10        3.04        6.96     17.34 o 
   7   5  10        0.53       24.54     10.48 o 
   8   5  10       39.21       45.81     15.96 o 
  -7   6  10       20.38       19.56      8.14 o 
  -6   6  10       46.96       39.99     12.66 o 
  -5   6  10      100.01       97.85     17.52 o 
  -4   6  10       38.52       43.32     13.69 o 
  -3   6  10      106.87      115.17     16.76 o 
  -2   6  10       55.57       20.92      9.22 o 
  -1   6  10        0.56        2.44      5.60 o 
   0   6  10       99.56       71.92     15.11 o 
   1   6  10      663.98      720.25     26.56 o 
   2   6  10      369.16      348.61     16.89 o 
   3   6  10      259.98      293.23     29.76 o 
   4   6  10       12.01       15.33     18.34 o 
   5   6  10        5.76       29.94     19.24 o 
   6   6  10      217.98      248.74     40.18 o 
   7   6  10      107.29      146.82     34.12 o 
  -6   7  10        8.37       27.85     11.03 o 
  -5   7  10       97.90       67.39     14.41 o 
  -4   7  10       30.28       29.75     10.62 o 
  -3   7  10       21.83       25.78     10.31 o 
  -2   7  10       45.42       50.18     10.24 o 
  -1   7  10       73.12       54.10     15.90 o 
   0   7  10       96.11       33.17     19.67 o 
   1   7  10      150.70      121.87     24.17 o 
   2   7  10      100.62      148.99     29.99 o 
   3   7  10      285.59      302.22     52.10 o 
   4   7  10       11.76       38.90     17.35 o 
   5   7  10       12.34       16.93     12.96 o 
  -3   8  10       10.19       15.27     10.01 o 
  -2   8  10      133.90      127.75     36.47 o 
  -1   8  10        5.79       22.27     17.02 o 
   0   8  10       59.13       39.33     16.22 o 
   1   8  10      100.47      164.83     41.41 o 
   2   8  10        4.95       29.80     15.61 o 
   3   8  10       18.60       33.97     18.91 o 
 -10   1  11        0.98       36.72     13.78 o 
  -9   1  11       92.77       74.67     17.96 o 
  -8   1  11       26.54       23.44      6.87 o 
  -7   1  11       10.55       15.06      9.16 o 
  -6   1  11      145.66      178.82     22.02 o 
  -5   1  11      272.36      294.00     22.87 o 
  -4   1  11      248.49      215.12     17.47 o 
  -3   1  11       61.99       76.06     12.47 o 
  -2   1  11       22.36       25.39     10.29 o 
  -1   1  11      310.92      293.50     11.55 o 
   0   1  11     2528.50     2738.58     27.28 o 
   1   1  11      295.13      302.75     10.93 o 
   2   1  11      717.87      789.57     21.78 o 
   3   1  11        7.16       10.31     12.28 o 
   4   1  11     2488.64     2699.75     41.88 o 
   5   1  11       31.45       28.97      8.43 o 
   6   1  11     1679.88     1807.70     32.04 o 
   7   1  11       75.11       55.77      9.87 o 
   8   1  11      271.80      313.14     20.99 o 
   9   1  11        0.81       -1.60      7.96 o 
  10   1  11      211.23      244.17     27.26 o 
 -10   2  11      143.91      103.18     18.73 o 
  -9   2  11        1.79       25.48     10.68 o 
  -8   2  11       22.56       19.22      9.14 o 
  -7   2  11       22.32       48.25     12.05 o 
  -6   2  11       75.37       87.91     13.36 o 
  -5   2  11        8.40       26.43     12.28 o 
  -4   2  11       15.48       20.69      7.87 o 
  -3   2  11     1194.21     1289.61     32.88 o 
  -2   2  11     7206.96     7755.70    133.32 o 
  -1   2  11        0.00       12.17      4.87 o 
   0   2  11      233.39      228.92     13.46 o 
   1   2  11        1.86        9.37      2.85 o 
   2   2  11     1293.88     1353.04     27.35 o 
   3   2  11       34.92       36.91      5.18 o 
   4   2  11       80.63       67.59      8.54 o 
   5   2  11      650.38      614.97     21.11 o 
   6   2  11       63.45       57.03     10.46 o 
   7   2  11       38.75       31.80      7.77 o 
   8   2  11       23.68       33.40     11.80 o 
   9   2  11       32.63       24.11      8.49 o 
 -10   3  11      140.88      114.19     19.28 o 
  -9   3  11       11.57       16.19      7.56 o 
  -8   3  11       73.26       51.23     11.32 o 
  -7   3  11      326.72      339.13     23.56 o 
  -6   3  11        8.17       30.11     12.23 o 
  -5   3  11      690.00      838.24     47.83 o 
  -4   3  11       24.40       25.80     14.74 o 
  -3   3  11      443.84      455.18     25.61 o 
  -2   3  11       19.82       23.10      8.99 o 
  -1   3  11      111.25       83.55      7.31 o 
   0   3  11      106.23      109.57      8.74 o 
   1   3  11      192.59      172.48      9.91 o 
   2   3  11        5.28        4.15      4.10 o 
   3   3  11      590.48      619.51     24.06 o 
   4   3  11       69.39       77.80      9.08 o 
   5   3  11        4.27       14.34      7.44 o 
   6   3  11       28.56       13.23      6.69 o 
   7   3  11      145.38      152.89     17.26 o 
   8   3  11       29.85       23.93      9.72 o 
   9   3  11        0.68       34.56     11.28 o 
  -9   4  11      240.62      255.22     49.70 o 
  -8   4  11      101.93       97.41     31.37 o 
  -7   4  11       19.05       33.24     12.92 o 
  -6   4  11      117.60       97.91     19.53 o 
  -5   4  11       46.61       47.12     16.97 o 
  -4   4  11       14.39       16.14     11.92 o 
  -3   4  11       10.17       19.22     10.49 o 
  -2   4  11       30.54       27.09      5.06 o 
  -1   4  11        1.50       11.07      3.82 o 
   0   4  11       31.49       30.68      6.79 o 
   1   4  11      208.09      195.83      6.47 o 
   2   4  11       19.45       11.71     10.62 o 
   3   4  11       71.38       64.49     24.23 o 
   4   4  11        6.37       20.87     14.01 o 
   5   4  11       19.45       13.37      4.69 o 
   6   4  11       41.32       59.94     16.14 o 
   7   4  11       53.80       48.94     16.07 o 
   8   4  11       61.11       30.30     17.55 o 
  -8   5  11       32.88       71.06     21.83 o 
  -7   5  11       74.74       62.52     17.80 o 
  -6   5  11       36.40       37.72     12.79 o 
  -5   5  11      155.18      144.78     18.65 o 
  -4   5  11      436.02      483.70     19.87 o 
  -3   5  11       15.48       21.05      7.59 o 
  -2   5  11      176.67      147.55     13.56 o 
  -1   5  11       73.92       54.41      9.24 o 
   0   5  11      393.13      376.01     14.20 o 
   1   5  11      736.12      809.77     27.54 o 
   2   5  11      126.05      120.94     12.92 o 
   3   5  11      467.16      488.66     28.79 o 
   4   5  11      534.73      533.62     26.73 o 
   5   5  11       63.29       77.72     18.44 o 
   6   5  11       81.96      116.09     29.00 o 
   7   5  11       31.51       28.54     13.07 o 
   8   5  11        6.62       27.00     17.51 o 
  -7   6  11        0.17       19.68      9.50 o 
  -6   6  11       42.41       47.90     13.10 o 
  -5   6  11        9.66       14.10     15.87 o 
  -4   6  11       27.80       23.22     17.03 o 
  -3   6  11       43.27       28.30      9.94 o 
  -2   6  11       20.09       16.00      7.44 o 
  -1   6  11      176.49      145.67     30.33 o 
   0   6  11        8.30       10.45     10.50 o 
   1   6  11      152.19      147.49     26.38 o 
   2   6  11       32.92       27.91     12.25 o 
   3   6  11       23.23       20.86     13.28 o 
   4   6  11       23.50        8.26     13.12 o 
   5   6  11      141.84      155.75     40.71 o 
   6   6  11       56.35       58.88     22.42 o 
   7   6  11       15.24       43.50     15.95 o 
  -6   7  11       27.66       20.31      8.37 o 
  -5   7  11       55.79       45.22     16.04 o 
  -4   7  11       70.23       54.33     13.27 o 
  -3   7  11      146.42      128.29     22.81 o 
  -2   7  11       66.80       67.73     13.25 o 
  -1   7  11        3.12       25.53     13.53 o 
   0   7  11        0.57        9.90     10.51 o 
   1   7  11       59.54       51.01     15.09 o 
   2   7  11      128.20      133.66     54.55 o 
   3   7  11      342.25      465.78     56.61 o 
   4   7  11      111.40      132.32     31.51 o 
   5   7  11        4.03       33.03     14.16 o 
  -3   8  11        1.87       27.35     10.84 o 
  -2   8  11        3.69        6.07     12.34 o 
  -1   8  11        0.57        0.68      9.88 o 
   0   8  11        0.76        2.65     10.12 o 
   1   8  11        3.39       33.62     15.52 o 
   2   8  11       23.01       20.04     19.64 o 
 -10   0  12       46.04       57.19     15.41 o 
  -9   0  12       13.25       12.25     11.75 o 
  -8   0  12      607.60      635.49     70.68 o 
  -7   0  12      657.60      741.12     58.03 o 
  -6   0  12     1833.30     2026.18    106.19 o 
  -5   0  12      409.99      539.08     47.68 o 
  -4   0  12      605.20      637.01     39.24 o 
  -3   0  12      557.39      529.01     30.15 o 
  -2   0  12     2008.25     2275.12     81.38 o 
  -1   0  12      154.12      150.02     17.46 o 
   0   0  12      137.29      117.72     10.47 o 
   1   0  12      533.16      526.98     13.03 o 
   2   0  12      495.35      553.23     20.00 o 
   3   0  12      453.53      373.14     37.44 o 
   4   0  12       46.18       46.24     18.96 o 
   5   0  12       53.18       17.88     11.96 o 
   6   0  12     1731.36     1971.65     46.30 o 
   7   0  12     1059.32     1091.04     39.06 o 
   8   0  12      370.23      358.42     23.91 o 
   9   0  12       98.33       80.97     19.80 o 
  10   0  12        0.83        6.87     11.47 o 
 -10   1  12       59.67       34.81     18.57 o 
  -9   1  12       21.35       21.37      9.22 o 
  -8   1  12       88.76       59.15     14.90 o 
  -7   1  12       35.72       23.17      8.33 o 
  -6   1  12        6.26       18.63     12.46 o 
  -5   1  12      547.50      552.70     30.61 o 
  -4   1  12        1.47        5.28     10.34 o 
  -3   1  12       55.15       43.05     11.60 o 
  -2   1  12      242.10      309.55     24.43 o 
  -1   1  12      764.22      836.15     25.19 o 
   0   1  12        0.13        1.42      3.72 o 
   1   1  12       14.99       19.31      4.45 o 
   2   1  12      163.00      184.87     16.15 o 
   3   1  12     1716.97     1834.71     24.60 o 
   4   1  12      427.57      464.37     13.36 o 
   5   1  12      293.94      293.74     12.55 o 
   6   1  12       20.86       21.07      6.05 o 
   7   1  12      109.22      133.79     11.49 o 
   8   1  12       37.05       24.64      7.79 o 
   9   1  12        2.64       12.29      7.34 o 
  10   1  12       56.23       94.06     15.82 o 
 -10   2  12      123.01       95.50     18.66 o 
  -9   2  12        1.36       14.25      7.15 o 
  -8   2  12      126.09      131.91     17.00 o 
  -7   2  12      247.04      269.12     26.61 o 
  -6   2  12       11.08       16.92      8.30 o 
  -5   2  12       99.40       90.83     17.89 o 
  -4   2  12       34.15       38.83      9.41 o 
  -3   2  12      446.49      390.28     25.81 o 
  -2   2  12     1468.99     1394.55     33.42 o 
  -1   2  12       27.14        9.37      9.40 o 
   0   2  12      166.75      185.85     11.10 o 
   1   2  12      208.58      187.73     10.97 o 
   2   2  12     1842.92     2120.43     57.55 o 
   3   2  12      340.59      339.49     11.15 o 
   4   2  12      434.66      422.98     13.66 o 
   5   2  12      128.28      109.15     12.32 o 
   6   2  12      139.99      150.89     15.23 o 
   7   2  12        1.28       10.71      7.86 o 
   8   2  12      109.57      129.19     20.59 o 
   9   2  12      113.49      118.34     18.69 o 
 -10   3  12       27.72       16.73      6.86 o 
  -9   3  12       38.03       40.81      9.08 o 
  -8   3  12      339.09      333.39     33.33 o 
  -7   3  12      322.55      345.39     33.81 o 
  -6   3  12       10.14        0.24     11.21 o 
  -5   3  12      151.33      176.12     31.52 o 
  -4   3  12      508.87      538.34     62.97 o 
  -3   3  12        4.14       23.59      7.32 o 
  -2   3  12      407.26      414.06     17.28 o 
  -1   3  12      110.15      115.17     10.60 o 
   0   3  12      200.23      167.84     10.99 o 
   1   3  12       20.40       16.35      5.10 o 
   2   3  12      112.98      102.43     10.64 o 
   3   3  12      550.15      591.60     19.68 o 
   4   3  12      497.47      521.78     20.96 o 
   5   3  12        0.09        8.34      4.69 o 
   6   3  12      133.02      125.84     15.87 o 
   7   3  12        0.28        8.11     11.32 o 
   8   3  12       86.10       57.20     22.74 o 
   9   3  12        6.77       36.50     18.34 o 
  -9   4  12       31.25       23.73     12.22 o 
  -8   4  12       17.60        0.88     15.55 o 
  -7   4  12      231.90      246.08     32.79 o 
  -6   4  12      341.40      399.43     33.18 o 
  -5   4  12      337.62      375.91     34.73 o 
  -4   4  12      343.23      339.40     28.80 o 
  -3   4  12       94.01      106.79     16.19 o 
  -2   4  12       50.90       38.85     14.88 o 
  -1   4  12      145.62      143.37     15.36 o 
   0   4  12      220.63      227.61     15.51 o 
   1   4  12       30.21       21.49      6.15 o 
   2   4  12        1.03       12.96      8.82 o 
   3   4  12      266.25      317.27     32.62 o 
   4   4  12      100.22       97.24     22.04 o 
   5   4  12       31.69       16.18     13.89 o 
   6   4  12      438.96      450.85     46.28 o 
   7   4  12       15.76       12.90     10.98 o 
   8   4  12        9.11       38.08     13.03 o 
  -8   5  12       21.10       54.20     18.99 o 
  -7   5  12       74.41       53.03     20.88 o 
  -6   5  12        0.04        1.48      9.02 o 
  -5   5  12      468.80      490.77     27.96 o 
  -4   5  12       29.96       23.84      9.16 o 
  -3   5  12       20.93       16.48     12.21 o 
  -2   5  12      138.75      165.77     13.57 o 
  -1   5  12      788.21      826.54     22.16 o 
   0   5  12      355.81      336.81     12.48 o 
   1   5  12     1496.17     1612.48     50.29 o 
   2   5  12      295.53      276.11     18.62 o 
   3   5  12      120.90      111.85     28.39 o 
   4   5  12       51.08        6.26     14.59 o 
   5   5  12      208.74      223.87     26.20 o 
   6   5  12       26.95       40.50     17.39 o 
   7   5  12       12.65       25.99     21.53 o 
  -7   6  12        0.68       11.23      7.38 o 
  -6   6  12       11.53        8.75     13.54 o 
  -5   6  12       11.13        6.46      7.15 o 
  -4   6  12      141.29      115.55     20.73 o 
  -3   6  12      210.82      183.03     21.89 o 
  -2   6  12     1355.32     1330.67     41.53 o 
  -1   6  12       82.90       46.70     13.14 o 
   0   6  12       96.88      109.99     20.38 o 
   1   6  12      446.06      406.02     18.71 o 
   2   6  12       57.21       39.47     11.74 o 
   3   6  12       24.57       45.10     19.56 o 
   4   6  12       13.30       34.28     20.53 o 
   5   6  12      331.78      336.53     45.61 o 
   6   6  12        0.42       -5.20     12.29 o 
  -5   7  12        4.64       12.83     11.38 o 
  -4   7  12       15.28        9.67     10.52 o 
  -3   7  12       21.80       18.80      9.65 o 
  -2   7  12       53.55       21.58     12.21 o 
  -1   7  12       21.07       19.94     12.04 o 
   0   7  12       42.15       41.34     17.31 o 
   1   7  12      247.90      278.72     39.55 o 
   2   7  12      175.17      221.12     38.12 o 
   3   7  12      560.40      646.10     74.92 o 
   4   7  12       69.14       87.79     27.92 o 
   5   7  12        7.16       21.40     14.46 o 
  -3   8  12        4.84        5.57      7.26 o 
  -2   8  12       33.58       21.31     11.56 o 
  -1   8  12       18.54       21.06     11.91 o 
   0   8  12       35.28       31.03     12.97 o 
   1   8  12       13.89       23.39     13.90 o 
   2   8  12      121.84      151.88     29.30 o 
 -10   1  13        1.60       19.25      8.41 o 
  -9   1  13        0.02       15.82      8.47 o 
  -8   1  13       17.22       32.25      9.88 o 
  -7   1  13       51.65       50.14     15.64 o 
  -6   1  13       61.37       78.13     14.63 o 
  -5   1  13      311.45      331.64     21.43 o 
  -4   1  13      272.22      294.27     25.66 o 
  -3   1  13        9.27       23.81     10.11 o 
  -2   1  13      234.99      269.50     32.70 o 
  -1   1  13      191.47      128.75     10.63 o 
   0   1  13      283.30      278.56     13.72 o 
   1   1  13       64.53       55.77     10.26 o 
   2   1  13      219.33      251.26     15.06 o 
   3   1  13      235.14      217.17     13.32 o 
   4   1  13     1267.52     1375.35     35.05 o 
   5   1  13       47.62       36.07      8.19 o 
   6   1  13       55.60       53.80     14.05 o 
   7   1  13       87.28       85.01     18.57 o 
   8   1  13      216.49      244.65     16.66 o 
   9   1  13       49.61       40.56      9.55 o 
 -10   2  13       20.08       21.97      8.26 o 
  -9   2  13        3.75       16.16      9.72 o 
  -8   2  13      243.26      239.68     28.69 o 
  -7   2  13       17.45       12.06      8.85 o 
  -6   2  13      145.38      150.32     19.54 o 
  -5   2  13      163.12      140.53     24.50 o 
  -4   2  13      856.49      998.47     42.62 o 
  -3   2  13      694.68      743.95     24.83 o 
  -2   2  13     8137.87     8744.06    198.54 o 
  -1   2  13     3329.82     3488.34     47.56 o 
   0   2  13      133.06      142.54     10.32 o 
   1   2  13      274.27      306.93     11.25 o 
   2   2  13        3.22        8.54      7.29 o 
   3   2  13       35.45       28.76      6.52 o 
   4   2  13       10.73       22.12      6.91 o 
   5   2  13      386.20      401.24     16.88 o 
   6   2  13       12.16       19.69      8.54 o 
   7   2  13       44.79       61.43     10.78 o 
   8   2  13       76.03       68.61     13.17 o 
   9   2  13       15.36       24.29      9.36 o 
 -10   3  13        6.12        5.21      7.98 o 
  -9   3  13      369.61      319.02     43.00 o 
  -8   3  13      142.59      129.33     23.92 o 
  -7   3  13      737.90      934.25     44.21 o 
  -6   3  13       19.13       28.73      8.77 o 
  -5   3  13        7.42       26.74     12.74 o 
  -4   3  13      141.70      141.72     20.00 o 
  -3   3  13      304.59      381.00     19.76 o 
  -2   3  13      101.07       96.39     11.72 o 
  -1   3  13        0.01       10.79      4.84 o 
   0   3  13      246.89      250.82     16.75 o 
   1   3  13      564.56      572.91     11.16 o 
   2   3  13        6.95        6.33      3.85 o 
   3   3  13        5.97       15.65      4.56 o 
   4   3  13       57.87       59.03     10.31 o 
   5   3  13       97.68       80.88     13.20 o 
   6   3  13      142.32      121.40     14.23 o 
   7   3  13        8.71       29.62      9.28 o 
   8   3  13        2.62       42.14     13.40 o 
   9   3  13        5.64       10.75      8.86 o 
  -9   4  13      442.02      492.53    147.30 o 
  -8   4  13      152.39      152.28     34.37 o 
  -7   4  13      104.32      107.32     25.79 o 
  -6   4  13      830.08      845.60     63.74 o 
  -5   4  13       19.77       19.58     15.41 o 
  -4   4  13       62.71       60.22     13.69 o 
  -3   4  13      219.23      244.20     16.72 o 
  -2   4  13      137.15      123.48     18.09 o 
  -1   4  13       53.27       36.30      6.08 o 
   0   4  13        5.95       10.90      4.50 o 
   1   4  13       39.19       28.94      6.32 o 
   2   4  13      735.77      695.31     32.22 o 
   3   4  13       71.38       71.67     27.87 o 
   4   4  13       11.42       10.94     12.99 o 
   5   4  13       10.01        2.89     11.50 o 
   6   4  13        4.24        5.08     10.82 o 
   7   4  13        7.29       16.80     14.60 o 
   8   4  13       10.12       36.03     29.45 o 
  -8   5  13       46.66       60.03     15.26 o 
  -7   5  13        3.75       24.63     13.44 o 
  -6   5  13       70.90       77.14     14.46 o 
  -5   5  13       61.62       40.24     12.03 o 
  -4   5  13       27.07       20.54      7.93 o 
  -3   5  13      137.65      101.48     25.28 o 
  -2   5  13      668.12      661.06     25.55 o 
  -1   5  13        3.97        0.66      4.23 o 
   0   5  13     1233.43     1272.05     33.52 o 
   1   5  13       13.44        2.03      7.52 o 
   2   5  13      586.67      604.09     20.91 o 
   3   5  13       98.42      106.14     26.81 o 
   4   5  13      955.17     1063.88     76.32 o 
   5   5  13       40.78       47.73     17.03 o 
   6   5  13       47.29       93.45     29.40 o 
   7   5  13        5.28       20.25     26.51 o 
  -7   6  13       25.40       27.40      9.45 o 
  -6   6  13       16.78       16.01     15.65 o 
  -5   6  13      165.05      172.24     23.88 o 
  -4   6  13        0.59        3.37      5.01 o 
  -3   6  13        1.47        4.64      6.65 o 
  -2   6  13        4.88        8.08      6.99 o 
  -1   6  13      134.86      100.20     15.06 o 
   0   6  13        4.24       15.34     10.31 o 
   1   6  13       15.31       12.88     10.08 o 
   2   6  13      127.04      114.74     18.01 o 
   3   6  13      235.43      232.81     71.04 o 
   4   6  13        1.98       -9.69     13.15 o 
   5   6  13       22.18       40.14     21.12 o 
   6   6  13      114.78      130.82     31.47 o 
  -5   7  13       35.51       48.25     12.85 o 
  -4   7  13        1.03       10.97     14.02 o 
  -3   7  13       78.24       46.81     17.39 o 
  -2   7  13       23.25       45.80     29.59 o 
  -1   7  13       29.48       45.23     17.33 o 
   0   7  13        0.09       13.15     34.53 o 
   1   7  13      350.49      352.60     49.34 o 
   2   7  13       13.30       11.18     16.71 o 
   3   7  13      370.89      462.00     72.01 o 
   4   7  13      145.96      172.95     42.14 o 
  -2   8  13       46.90       46.44     13.37 o 
  -1   8  13       14.75       45.90     15.45 o 
   0   8  13       25.18       31.69     17.59 o 
   1   8  13       59.07       74.65     28.83 o 
 -10   0  14       35.48       61.85     27.91 o 
  -9   0  14      146.46      133.38     30.07 o 
  -8   0  14       92.90       56.18     18.38 o 
  -7   0  14      124.58      113.03     26.04 o 
  -6   0  14      450.96      438.24     50.18 o 
  -5   0  14     2066.87     2326.27     97.25 o 
  -4   0  14       14.05       11.47     15.48 o 
  -3   0  14     1871.33     2160.72     90.18 o 
  -2   0  14     1924.99     2091.01     79.32 o 
  -1   0  14      127.30      105.16     14.39 o 
   0   0  14      425.64      383.77     42.74 o 
   1   0  14      368.17      340.81     39.27 o 
   2   0  14      216.37      234.34     31.71 o 
   3   0  14       53.08       55.54      9.01 o 
   4   0  14       87.78       82.25     21.50 o 
   5   0  14       47.75       43.57     22.00 o 
   6   0  14      836.74      948.31     27.90 o 
   7   0  14        7.10       17.60      8.87 o 
   8   0  14        0.29       -0.79      6.96 o 
   9   0  14       66.91       61.14     18.99 o 
 -10   1  14       13.31       25.45     13.34 o 
  -9   1  14       36.29       24.48     10.09 o 
  -8   1  14        5.38       11.39      8.28 o 
  -7   1  14       88.41       78.06     14.08 o 
  -6   1  14       21.62       38.47     10.70 o 
  -5   1  14        0.64       40.77      8.69 o 
  -4   1  14      177.49      193.02     22.97 o 
  -3   1  14     1100.33     1196.88     34.75 o 
  -2   1  14     1969.45     2131.29     54.85 o 
  -1   1  14      407.80      415.13     37.20 o 
   0   1  14     1318.84     1415.57     26.22 o 
   1   1  14     2362.71     2564.73     40.04 o 
   2   1  14      137.51      117.10      8.81 o 
   3   1  14      423.89      362.42     14.29 o 
   4   1  14      394.75      369.72     20.81 o 
   5   1  14       10.42        5.09      4.36 o 
   6   1  14      743.60      830.63     22.36 o 
   7   1  14      614.06      605.79     36.61 o 
   8   1  14      117.95       83.31     21.33 o 
   9   1  14       29.58       44.96     14.43 o 
 -10   2  14        1.52       17.30      9.23 o 
  -9   2  14       21.05       28.13      9.44 o 
  -8   2  14       41.63       45.77     10.90 o 
  -7   2  14       29.89       23.79      8.65 o 
  -6   2  14       80.97       52.06     25.30 o 
  -5   2  14      479.86      517.88     34.41 o 
  -4   2  14       89.56       95.78     16.72 o 
  -3   2  14       33.29       25.67     10.53 o 
  -2   2  14     1965.08     2142.21     36.22 o 
  -1   2  14      513.12      447.63     51.70 o 
   0   2  14        1.03        8.75      5.01 o 
   1   2  14      142.13      151.26      9.86 o 
   2   2  14       22.96       18.68      6.42 o 
   3   2  14      204.74      195.24      8.17 o 
   4   2  14        3.66        7.45      3.42 o 
   5   2  14       23.92       26.99      9.01 o 
   6   2  14       10.92       22.85      8.94 o 
   7   2  14       74.11       56.41     10.12 o 
   8   2  14       18.67       24.72      8.48 o 
   9   2  14        9.39       22.68      8.13 o 
  -9   3  14        7.72       34.74     13.09 o 
  -8   3  14      452.08      488.63     73.16 o 
  -7   3  14      373.40      342.19     35.25 o 
  -6   3  14      202.29      207.40     23.04 o 
  -5   3  14       17.86       31.84     24.05 o 
  -4   3  14       92.38      103.95     19.48 o 
  -3   3  14       41.01       57.19     11.30 o 
  -2   3  14       45.96       51.86     11.01 o 
  -1   3  14       51.49       67.82     11.55 o 
   0   3  14      110.68      103.09     11.24 o 
   1   3  14      284.91      276.85     15.37 o 
   2   3  14      491.33      468.25     19.96 o 
   3   3  14        2.12        4.42      3.01 o 
   4   3  14      139.06      109.75     11.79 o 
   5   3  14        3.03       25.53      7.73 o 
   6   3  14      147.38      115.85     12.85 o 
   7   3  14        4.52       13.00      9.20 o 
   8   3  14       46.15       39.62     15.04 o 
  -9   4  14        0.42       19.98     15.01 o 
  -8   4  14      180.46      161.62     41.01 o 
  -7   4  14       28.59       53.77     16.54 o 
  -6   4  14        0.83       -3.06     11.48 o 
  -5   4  14      251.14      289.78     21.09 o 
  -4   4  14       95.16      122.78     22.87 o 
  -3   4  14       14.67       27.56     12.22 o 
  -2   4  14      278.22      282.63     20.29 o 
  -1   4  14       82.33       61.61     12.59 o 
   0   4  14        0.84        1.16      8.07 o 
   1   4  14      424.80      459.56     12.83 o 
   2   4  14        8.65        8.45      2.91 o 
   3   4  14       14.27        5.22     13.38 o 
   4   4  14        4.52       28.38     19.19 o 
   5   4  14       86.34       92.54     21.84 o 
   6   4  14        0.76       29.28     29.03 o 
   7   4  14        8.64       55.27     20.18 o 
   8   4  14       42.21       29.22     12.22 o 
  -8   5  14       22.95       32.72     13.04 o 
  -7   5  14      175.74      185.73     32.55 o 
  -6   5  14        6.39       25.55      9.73 o 
  -5   5  14       42.14       23.75     11.27 o 
  -4   5  14       19.47       28.63     11.21 o 
  -3   5  14       25.60       14.86     10.28 o 
  -2   5  14      203.85      166.27     18.83 o 
  -1   5  14      132.99      102.38     17.88 o 
   0   5  14      515.76      463.01     43.61 o 
   1   5  14       74.83       37.87      8.96 o 
   2   5  14      825.33      859.31     32.04 o 
   3   5  14      142.44      170.14     32.54 o 
   4   5  14      813.71     1020.50    113.82 o 
   5   5  14      212.57      265.18     28.58 o 
   6   5  14      143.07      134.38     25.25 o 
   7   5  14       37.34       47.86     17.98 o 
  -7   6  14       21.16       24.22      9.83 o 
  -6   6  14       70.99       68.04     19.48 o 
  -5   6  14       26.94       32.08      9.97 o 
  -4   6  14       36.67       16.96      8.73 o 
  -3   6  14       84.22       74.91     14.67 o 
  -2   6  14       42.67       36.55     10.40 o 
  -1   6  14      462.10      421.94     36.09 o 
   0   6  14      154.72      129.25     20.49 o 
   1   6  14      239.27      201.83     39.77 o 
   2   6  14       26.96       70.99     24.12 o 
   3   6  14        7.28       14.73     15.51 o 
   4   6  14       86.92       82.21     51.13 o 
   5   6  14        0.97       22.23     13.27 o 
   6   6  14       43.25       78.61     26.23 o 
  -5   7  14        0.06       11.68      6.60 o 
  -4   7  14        1.76        2.05      6.14 o 
  -3   7  14        2.02       -4.01      7.71 o 
  -2   7  14        2.85       17.19     11.16 o 
  -1   7  14       42.15       44.76     18.07 o 
   0   7  14       33.34       24.29     12.03 o 
   1   7  14       34.71       18.61     14.92 o 
   2   7  14      236.81      275.32     54.88 o 
   3   7  14        4.61       27.09     16.59 o 
   4   7  14      332.85      382.27     47.56 o 
 -10   1  15      148.39       97.63     14.44 o 
  -9   1  15        5.30       21.27     18.44 o 
  -8   1  15       47.42       71.01     10.95 o 
  -7   1  15      144.85      141.88     18.17 o 
  -6   1  15      239.67      254.88     20.80 o 
  -5   1  15       12.03       16.95     22.33 o 
  -4   1  15       10.21       35.33     23.34 o 
  -3   1  15       34.67       58.94     15.34 o 
  -2   1  15      234.72      255.45     21.64 o 
  -1   1  15      124.26      128.95     11.51 o 
   0   1  15       74.81       53.03      8.03 o 
   1   1  15       12.08        1.11      7.08 o 
   2   1  15       11.45       26.04      7.27 o 
   3   1  15      181.12      180.06     15.52 o 
   4   1  15       23.93       16.62      6.06 o 
   5   1  15        7.18       15.40      5.79 o 
   6   1  15      136.95      137.83     12.75 o 
   7   1  15       54.57       41.39      8.55 o 
   8   1  15       91.14       74.34     14.91 o 
   9   1  15        6.51       13.55      7.14 o 
 -10   2  15      117.85      120.35     17.11 o 
  -9   2  15       22.89       26.95      9.21 o 
  -8   2  15      326.48      344.10     25.26 o 
  -7   2  15      138.02      138.09     19.34 o 
  -6   2  15      159.21      167.23     24.27 o 
  -5   2  15      144.85      144.69     23.22 o 
  -4   2  15     1602.05     1900.15     52.51 o 
  -3   2  15      225.22      223.24     18.30 o 
  -2   2  15       64.97       54.74     15.61 o 
  -1   2  15     1363.12     1467.97     51.04 o 
   0   2  15      724.02      783.01     19.60 o 
   1   2  15      730.21      722.53     19.58 o 
   2   2  15      113.21       88.37     14.39 o 
   3   2  15       30.67       13.71      6.42 o 
   4   2  15        2.21        9.35      5.74 o 
   5   2  15       27.68       26.91      7.19 o 
   6   2  15        0.00       12.10      7.73 o 
   7   2  15      188.66      162.65     15.60 o 
   8   2  15       29.39       32.83      8.46 o 
   9   2  15        2.71       16.25     12.52 o 
  -9   3  15       69.83       68.63     17.36 o 
  -8   3  15       25.17       16.97     19.04 o 
  -7   3  15       88.11       79.50     15.97 o 
  -6   3  15     1163.59     1293.66     46.94 o 
  -5   3  15      201.37      202.55     25.14 o 
  -4   3  15      184.48      163.65     23.40 o 
  -3   3  15        1.23       11.95      8.34 o 
  -2   3  15       99.50       88.20     15.10 o 
  -1   3  15      152.10      139.61     34.14 o 
   0   3  15      178.63      197.41     20.22 o 
   1   3  15       45.20       33.46      5.36 o 
   2   3  15      208.25      215.27     15.48 o 
   3   3  15        1.13       13.63      5.05 o 
   4   3  15      198.55      197.47     14.06 o 
   5   3  15        1.61       15.47      9.22 o 
   6   3  15       35.15       36.80      8.97 o 
   7   3  15       99.72       93.28     27.13 o 
   8   3  15        0.51       15.45      9.46 o 
  -9   4  15       33.46       27.16     17.48 o 
  -8   4  15       18.06       16.41     14.48 o 
  -7   4  15       15.64       33.47     18.15 o 
  -6   4  15      757.94      887.77     55.09 o 
  -5   4  15       52.72       38.29     14.79 o 
  -4   4  15     1111.94     1237.10     32.28 o 
  -3   4  15     2059.46     2289.17     49.17 o 
  -2   4  15        7.07       19.79      8.51 o 
  -1   4  15      653.19      672.39     40.06 o 
   0   4  15     1301.74     1354.58     29.13 o 
   1   4  15      163.73      156.25     18.05 o 
   2   4  15      130.80      121.67      6.80 o 
   3   4  15       14.20       38.15     22.81 o 
   4   4  15      176.02      150.14     29.03 o 
   5   4  15       39.68       54.92     18.16 o 
   6   4  15       22.49       50.66     28.26 o 
   7   4  15       23.74        9.38      8.61 o 
   8   4  15       15.99       13.76     10.12 o 
  -8   5  15        0.78        9.00      8.42 o 
  -7   5  15       63.75       67.56     19.93 o 
  -6   5  15      472.23      499.09     58.36 o 
  -5   5  15       14.91       25.89     13.94 o 
  -4   5  15        4.76       26.43     11.99 o 
  -3   5  15       39.46       29.93     10.17 o 
  -2   5  15        7.27       23.53     12.57 o 
  -1   5  15      406.41      419.67     21.22 o 
   0   5  15       92.70       79.85     13.85 o 
   1   5  15       48.30       19.63      9.09 o 
   2   5  15      315.41      239.24     40.25 o 
   3   5  15      354.37      386.66     48.88 o 
   4   5  15       30.73       22.93     17.36 o 
   5   5  15        2.10        8.84     14.15 o 
   6   5  15      162.91      177.68     49.04 o 
   7   5  15       58.76       74.57     31.14 o 
  -6   6  15       68.18       70.02     16.39 o 
  -5   6  15        3.72        6.78      7.89 o 
  -4   6  15        0.80        5.17      7.74 o 
  -3   6  15       63.46       43.04     10.27 o 
  -2   6  15        0.15        8.70     10.19 o 
  -1   6  15       12.58        0.54      9.84 o 
   0   6  15       23.48       22.22     12.57 o 
   1   6  15        7.16       24.90     10.18 o 
   2   6  15        4.64        2.79     14.14 o 
   3   6  15       50.02       54.41     26.63 o 
   4   6  15       10.84       35.88     18.41 o 
   5   6  15      164.31      165.14     37.97 o 
  -4   7  15        6.63        7.17     13.81 o 
  -3   7  15        0.00        1.09     26.31 o 
  -2   7  15        8.84       15.29      9.73 o 
  -1   7  15        0.20       -4.51      9.55 o 
   0   7  15      163.74      162.45     34.47 o 
   1   7  15       70.89       28.71     17.36 o 
   2   7  15        0.70       11.27     15.85 o 
   3   7  15        2.98        6.78     13.32 o 
 -10   0  16        7.49       18.65     10.13 o 
  -9   0  16        2.09       29.31     22.60 o 
  -8   0  16       17.58       22.19     10.89 o 
  -7   0  16      190.95      184.99     31.46 o 
  -6   0  16       73.95      104.68     18.82 o 
  -5   0  16       26.79       38.50     35.74 o 
  -4   0  16      994.34     1151.88    134.66 o 
  -3   0  16      334.13      381.91     67.31 o 
  -2   0  16      119.50      118.11     25.12 o 
  -1   0  16      350.94      353.99     19.88 o 
   0   0  16     1362.58     1482.62     45.75 o 
   1   0  16      902.44     1043.67     42.25 o 
   2   0  16     2706.26     3000.13     37.05 o 
   3   0  16      215.92      197.99     19.56 o 
   4   0  16        2.37        6.46      3.54 o 
   5   0  16     1067.07     1162.62     42.73 o 
   6   0  16      381.78      394.93     26.48 o 
   7   0  16        2.32        5.91      8.59 o 
   8   0  16       18.93       28.64     13.81 o 
   9   0  16      319.62      395.15     38.11 o 
 -10   1  16       49.97       36.99      9.92 o 
  -9   1  16      130.01      120.55     20.09 o 
  -8   1  16        2.87        9.55      7.40 o 
  -7   1  16      298.08      321.30     22.84 o 
  -6   1  16       54.08       46.83     12.26 o 
  -5   1  16       17.58       41.41     12.53 o 
  -4   1  16      289.46      271.83     32.54 o 
  -3   1  16        5.15       -1.93     30.24 o 
  -2   1  16       68.88       45.70     11.05 o 
  -1   1  16      128.09      149.73     12.45 o 
   0   1  16      807.83      819.97     20.12 o 
   1   1  16      104.59       69.86      8.43 o 
   2   1  16      766.40      769.60     37.36 o 
   3   1  16      705.45      730.18     32.82 o 
   4   1  16      471.45      508.33     44.93 o 
   5   1  16      521.09      522.45     18.29 o 
   6   1  16     1118.73     1212.46     29.98 o 
   7   1  16      142.13      147.31     17.35 o 
   8   1  16       40.34       35.71      8.20 o 
   9   1  16       60.02       63.98     13.42 o 
  -9   2  16       19.41       12.68      7.23 o 
  -8   2  16       42.24       34.08     11.94 o 
  -7   2  16        1.90       15.94      8.94 o 
  -6   2  16       60.94       52.40     14.19 o 
  -5   2  16       93.95      101.54     16.75 o 
  -4   2  16       28.12       45.19     13.86 o 
  -3   2  16      116.95      127.05     17.94 o 
  -2   2  16      130.27      144.39     25.45 o 
  -1   2  16        4.07       10.20      6.50 o 
   0   2  16       46.14       35.90      8.00 o 
   1   2  16      145.85      100.41     17.05 o 
   2   2  16        0.47       10.06      5.52 o 
   3   2  16       29.43       34.28      8.74 o 
   4   2  16        1.59        7.50      7.89 o 
   5   2  16        3.32        4.79      5.40 o 
   6   2  16       61.89       50.60     10.88 o 
   7   2  16        0.05       10.73      6.28 o 
   8   2  16       69.00       54.45     11.19 o 
  -9   3  16        0.01       25.99      8.78 o 
  -8   3  16      341.50      318.85     44.43 o 
  -7   3  16       60.29       56.06     18.24 o 
  -6   3  16       81.40       81.80     24.66 o 
  -5   3  16        5.41       31.07     13.23 o 
  -4   3  16       37.47       51.96     11.54 o 
  -3   3  16        2.70       23.31     13.93 o 
  -2   3  16      222.88      231.90     18.14 o 
  -1   3  16      431.91      448.13     27.21 o 
   0   3  16      348.60      382.11     26.09 o 
   1   3  16       35.47       19.99      4.51 o 
   2   3  16      147.59      134.96     18.22 o 
   3   3  16       21.76        9.17      8.20 o 
   4   3  16       17.19       22.47      6.01 o 
   5   3  16       15.51       15.71      7.24 o 
   6   3  16      136.75      122.50     17.24 o 
   7   3  16       18.98       24.55     14.26 o 
   8   3  16       16.11       40.88     13.60 o 
  -8   4  16      118.42       81.63     43.98 o 
  -7   4  16        8.92       33.43     32.68 o 
  -6   4  16      114.17      100.01     18.53 o 
  -5   4  16      207.53      246.57     36.78 o 
  -4   4  16      191.00      204.08     21.25 o 
  -3   4  16      133.10      131.55     16.92 o 
  -2   4  16      232.35      208.10     14.95 o 
  -1   4  16        0.11       11.72     10.99 o 
   0   4  16       14.28       24.21      6.67 o 
   1   4  16       67.12       44.59      7.24 o 
   2   4  16      425.21      345.31     18.38 o 
   3   4  16       57.76       30.75     15.21 o 
   4   4  16       31.68       15.14     12.10 o 
   5   4  16       50.05       22.99     29.09 o 
   6   4  16       27.09       46.32     16.89 o 
   7   4  16       11.54       50.89     17.85 o 
  -7   5  16       69.37       93.30     29.23 o 
  -6   5  16       31.72       37.28     12.02 o 
  -5   5  16       41.36       43.27     12.10 o 
  -4   5  16       50.14       51.40     18.33 o 
  -3   5  16      227.18      176.59     21.22 o 
  -2   5  16        2.57        7.05     12.79 o 
  -1   5  16       41.33       25.73     13.59 o 
   0   5  16        3.82        6.65      4.13 o 
   1   5  16      304.79      262.20     36.66 o 
   2   5  16       10.38        8.28      5.34 o 
   3   5  16      426.32      396.12     45.95 o 
   4   5  16      106.84      195.95     62.51 o 
   5   5  16       20.58       18.83     25.51 o 
   6   5  16       81.62       78.72     23.49 o 
  -6   6  16       34.09       40.88     11.79 o 
  -5   6  16        0.35        5.40      6.59 o 
  -4   6  16       45.05       21.61      9.45 o 
  -3   6  16      228.32      151.35     22.28 o 
  -2   6  16        3.27       17.55      6.83 o 
  -1   6  16      105.92       70.68     18.21 o 
   0   6  16      173.66      161.72     21.48 o 
   1   6  16        9.05        6.28      6.85 o 
   2   6  16       17.48       28.57     17.23 o 
   3   6  16        8.42        8.84     14.18 o 
   4   6  16        0.07        3.99     13.33 o 
   5   6  16       25.42       39.90     17.54 o 
  -4   7  16       31.15       15.04     19.43 o 
  -3   7  16       15.86        9.15      9.10 o 
  -2   7  16       37.02       40.54     16.42 o 
  -1   7  16       52.14       32.80     20.29 o 
   0   7  16       10.72       30.95     21.13 o 
   1   7  16        0.03       11.32     20.21 o 
   2   7  16       51.49       66.95     28.65 o 
   3   7  16        1.64        3.03     18.34 o 
  -9   1  17        5.72       31.44      9.28 o 
  -8   1  17        8.65       24.60      7.85 o 
  -7   1  17       12.06       24.20     14.74 o 
  -6   1  17        1.36       16.29     14.12 o 
  -5   1  17        4.52       16.67      9.54 o 
  -4   1  17        9.45       11.21      8.92 o 
  -3   1  17      151.21      162.47     32.53 o 
  -2   1  17       97.03      107.80     16.56 o 
  -1   1  17       45.11       58.24     12.30 o 
   0   1  17      348.70      327.73     15.42 o 
   1   1  17       46.95       82.74     39.64 o 
   2   1  17      452.77      464.77     19.90 o 
   3   1  17        0.34       19.82      7.02 o 
   4   1  17        0.03        9.84      5.51 o 
   5   1  17       49.50       39.41     13.58 o 
   6   1  17      527.30      514.45     32.96 o 
   7   1  17      166.87      160.32     20.50 o 
   8   1  17      408.71      440.30     58.37 o 
  -9   2  17       10.97       18.20      8.82 o 
  -8   2  17       14.19       32.83     15.78 o 
  -7   2  17       25.66       43.35     25.23 o 
  -6   2  17      184.67      220.14     27.86 o 
  -5   2  17     1292.03     1607.03     48.83 o 
  -4   2  17        0.42       23.17      7.32 o 
  -3   2  17        0.43       -7.57      9.35 o 
  -2   2  17      750.87      819.51     42.83 o 
  -1   2  17       33.96       13.57      8.62 o 
   0   2  17       57.12       52.65      9.32 o 
   1   2  17       20.06       13.40      8.19 o 
   2   2  17        0.16       14.91      6.82 o 
   3   2  17      114.65      100.14     16.89 o 
   4   2  17       57.79       42.15     12.12 o 
   5   2  17      246.16      267.87     24.72 o 
   6   2  17      331.83      335.58     24.44 o 
   7   2  17       12.33       22.43      7.98 o 
   8   2  17       96.46       71.93     13.54 o 
  -9   3  17        7.62       13.82      8.87 o 
  -8   3  17       46.09       16.59      8.94 o 
  -7   3  17        9.48       30.62      9.17 o 
  -6   3  17        1.66       17.15      9.61 o 
  -5   3  17       21.64       21.85      9.89 o 
  -4   3  17       21.87       26.14     11.44 o 
  -3   3  17      372.91      349.08     22.27 o 
  -2   3  17       83.77       81.07     18.46 o 
  -1   3  17      152.34      164.47     29.06 o 
   0   3  17      160.24      153.59     20.01 o 
   1   3  17       16.71        9.65      3.27 o 
   2   3  17        0.86       13.65      6.78 o 
   3   3  17       31.70       25.59      7.78 o 
   4   3  17       18.18       11.91      5.36 o 
   5   3  17       60.28       43.70     18.65 o 
   6   3  17      150.75      125.02     18.10 o 
   7   3  17       75.37       67.97     18.82 o 
   8   3  17       15.09       26.55     11.74 o 
  -8   4  17       17.94       34.98     35.78 o 
  -7   4  17        0.02       -3.00      9.72 o 
  -6   4  17       24.07       40.46     10.69 o 
  -5   4  17       86.71       80.66     14.54 o 
  -4   4  17      342.58      281.52     28.61 o 
  -3   4  17        0.86       17.57      9.85 o 
  -2   4  17      232.42      186.16     26.30 o 
  -1   4  17      449.62      449.85     24.84 o 
   0   4  17      802.63      802.17     19.33 o 
   1   4  17        0.06        3.45      3.01 o 
   2   4  17     4396.47     4721.20    669.51 o 
   3   4  17      129.59       86.49     23.51 o 
   4   4  17        8.61       16.07     13.51 o 
   5   4  17      129.46      121.99     30.64 o 
   6   4  17       17.93       32.66     18.55 o 
   7   4  17       17.17       31.29     16.14 o 
  -7   5  17       23.38       15.41      8.37 o 
  -6   5  17       34.41       38.96     11.47 o 
  -5   5  17        0.48        9.35      8.37 o 
  -4   5  17        3.05       14.37     13.53 o 
  -3   5  17      129.57      123.82     27.29 o 
  -2   5  17       10.97        5.14     10.18 o 
  -1   5  17        8.83        9.98     13.45 o 
   0   5  17      344.53      389.26     12.84 o 
   1   5  17      183.70      178.66     26.18 o 
   2   5  17      424.25      478.96     55.80 o 
   3   5  17       20.33       32.10     20.94 o 
   4   5  17       39.19       24.20     25.28 o 
   5   5  17      173.14      219.88     33.09 o 
   6   5  17       73.70       39.31     18.20 o 
  -6   6  17        3.62       20.80     10.33 o 
  -5   6  17      141.74       93.79     24.52 o 
  -4   6  17       15.99       29.51      9.89 o 
  -3   6  17      253.77      231.15     29.43 o 
  -2   6  17       27.08       31.31     16.87 o 
  -1   6  17        0.06        7.52     15.08 o 
   0   6  17        0.13       15.11     13.23 o 
   1   6  17       73.76       64.81     26.51 o 
   2   6  17       28.00       22.28     20.42 o 
   3   6  17       21.58       33.42     17.74 o 
   4   6  17       11.07        5.35     37.07 o 
   5   6  17       53.66       23.37     29.95 o 
  -3   7  17       34.68       13.61     32.86 o 
  -2   7  17        0.12       13.21     10.12 o 
  -1   7  17       45.06       27.31     17.43 o 
   0   7  17       13.58       17.33     17.87 o 
   1   7  17        6.92       21.74     19.40 o 
   2   7  17        2.13       -5.08     14.78 o 
  -9   0  18       66.89       49.52     18.04 o 
  -8   0  18       38.48       41.61     16.21 o 
  -7   0  18       10.95       27.28     14.31 o 
  -6   0  18       90.12       95.42     22.66 o 
  -5   0  18        3.96       -8.12     19.74 o 
  -4   0  18       33.63       29.23     19.64 o 
  -3   0  18        4.11       30.87     26.73 o 
  -2   0  18      692.07      740.66     32.16 o 
  -1   0  18      921.51      999.10     40.71 o 
   0   0  18     1098.67     1102.57     49.66 o 
   1   0  18     1349.19     1449.10     63.37 o 
   2   0  18     1096.89     1267.58     56.18 o 
   3   0  18      567.63      698.66     39.27 o 
   4   0  18      762.01      714.55     34.75 o 
   5   0  18      139.44      119.77     19.96 o 
   6   0  18      852.11     1036.79     87.01 o 
   7   0  18       28.67       35.88     18.98 o 
   8   0  18       85.80       66.40     21.62 o 
  -9   1  18        3.09       22.68      9.22 o 
  -8   1  18        0.21       18.75      9.69 o 
  -7   1  18      131.38       98.97     17.16 o 
  -6   1  18      119.62      118.92     19.00 o 
  -5   1  18      230.05      242.42     24.22 o 
  -4   1  18        8.68        6.68     15.98 o 
  -3   1  18      101.61      113.64     19.16 o 
  -2   1  18     1244.77     1374.19     40.53 o 
  -1   1  18      126.65      116.62     16.24 o 
   0   1  18      249.91      248.13     13.92 o 
   1   1  18      106.62       89.39     16.36 o 
   2   1  18       11.16        3.69      9.32 o 
   3   1  18      119.08      127.81     25.14 o 
   4   1  18      120.58      106.60     15.91 o 
   5   1  18      171.54      190.66     27.79 o 
   6   1  18      221.16      225.30     17.93 o 
   7   1  18       25.39       27.98     12.80 o 
   8   1  18       69.49       31.04     12.18 o 
  -9   2  18      148.40      118.33     34.00 o 
  -8   2  18        1.91       14.99     19.23 o 
  -7   2  18        1.67       21.77     14.28 o 
  -6   2  18      189.79      176.33     24.22 o 
  -5   2  18      251.10      197.22     30.86 o 
  -4   2  18      110.37      102.11     11.22 o 
  -3   2  18      224.87      243.59     24.76 o 
  -2   2  18       49.72       49.22     20.10 o 
  -1   2  18        1.80        7.99      5.20 o 
   0   2  18      196.54      192.79     32.29 o 
   1   2  18       68.05       61.58      8.64 o 
   2   2  18       18.62       14.31     11.63 o 
   3   2  18       38.67       38.89      9.06 o 
   4   2  18        2.57        1.59      5.86 o 
   5   2  18      165.20      179.81     17.97 o 
   6   2  18       31.48       36.27      8.60 o 
   7   2  18        0.92       -0.37      5.50 o 
   8   2  18        2.67       22.19     10.02 o 
  -9   3  18      345.86      291.98     32.01 o 
  -8   3  18      132.15      117.44     19.02 o 
  -7   3  18       13.33       24.16     13.04 o 
  -6   3  18     1047.61     1216.71     94.94 o 
  -5   3  18      164.20      166.96     35.72 o 
  -4   3  18      129.52      100.41     14.96 o 
  -3   3  18      534.66      562.98     26.64 o 
  -2   3  18      398.62      401.68     36.75 o 
  -1   3  18      597.25      677.21     67.51 o 
   0   3  18       22.18       22.19     13.42 o 
   1   3  18      569.38      596.95     16.15 o 
   2   3  18       40.42       34.38      6.94 o 
   3   3  18      452.27      449.21     17.53 o 
   4   3  18      139.62      110.01     14.10 o 
   5   3  18        0.88       15.45      6.30 o 
   6   3  18       11.99        1.63      8.56 o 
   7   3  18       44.45       38.11     37.90 o 
  -8   4  18        0.00       21.44     24.47 o 
  -7   4  18       59.62       34.27     10.88 o 
  -6   4  18      426.02      524.31     61.56 o 
  -5   4  18       47.22       58.21     19.13 o 
  -4   4  18      115.39       90.07     21.96 o 
  -3   4  18      430.75      455.45     31.21 o 
  -2   4  18      260.46      254.81     30.94 o 
  -1   4  18       12.70       10.84     13.72 o 
   0   4  18      713.93      731.89     20.45 o 
   1   4  18       59.36       48.50     10.20 o 
   2   4  18        0.22        1.36      5.58 o 
   3   4  18      126.10       95.83     27.28 o 
   4   4  18       86.43       73.27     30.51 o 
   5   4  18      173.09      147.06     30.61 o 
   6   4  18        2.73       -3.03     14.81 o 
   7   4  18        8.16       43.42     30.37 o 
  -7   5  18       29.94       31.08      8.34 o 
  -6   5  18      173.72      152.96     26.28 o 
  -5   5  18        0.05        5.84      6.29 o 
  -4   5  18      138.35      147.07     28.35 o 
  -3   5  18        5.69       15.13      7.53 o 
  -2   5  18      323.93      324.62     43.89 o 
  -1   5  18       15.90        6.85     16.48 o 
   0   5  18      690.20      673.58     39.37 o 
   1   5  18       14.11       45.93     15.82 o 
   2   5  18      175.81      161.76     21.23 o 
   3   5  18       63.65       23.97     16.15 o 
   4   5  18       53.95       28.92     19.84 o 
   5   5  18      410.51      464.95     82.23 o 
   6   5  18      111.36       88.87     29.51 o 
  -5   6  18       62.09       43.63     18.73 o 
  -4   6  18        0.36        6.44      7.68 o 
  -3   6  18       14.53       15.52      7.78 o 
  -2   6  18       17.10       10.38     10.30 o 
  -1   6  18      127.80       90.87     26.77 o 
   0   6  18        1.19       18.57     15.79 o 
   1   6  18        0.01       -4.39     12.90 o 
   2   6  18      133.77      113.03     34.64 o 
   3   6  18       57.69       64.45     31.31 o 
   4   6  18       33.72       59.69     24.31 o 
  -3   7  18       49.83       41.39     32.82 o 
  -2   7  18        8.21       11.26     19.29 o 
  -1   7  18       16.87       14.76     12.36 o 
   0   7  18        8.57       -1.05     11.84 o 
   1   7  18       75.01       61.63     28.14 o 
  -9   1  19        1.66        8.07      6.22 o 
  -8   1  19        5.69       20.59     12.28 o 
  -7   1  19       14.20       18.93      7.21 o 
  -6   1  19        1.39       11.68     16.65 o 
  -5   1  19       12.41       60.18     36.02 o 
  -4   1  19        1.66       31.29     11.35 o 
  -3   1  19      679.31      839.37     40.22 o 
  -2   1  19        3.48        9.63     13.30 o 
  -1   1  19       60.28       47.07     10.35 o 
   0   1  19      789.90      853.23     28.17 o 
   1   1  19      233.86      220.72     22.44 o 
   2   1  19       38.29       11.87      9.06 o 
   3   1  19       11.41        4.58      5.60 o 
   4   1  19      302.68      341.69     22.46 o 
   5   1  19      866.23     1091.05     56.77 o 
   6   1  19      108.89       83.42     13.41 o 
   7   1  19      144.82      143.37     18.98 o 
   8   1  19       59.30       50.50     10.15 o 
  -9   2  19       61.44       53.60     18.10 o 
  -8   2  19      741.03      801.79     87.12 o 
  -7   2  19       22.61       16.89     13.47 o 
  -6   2  19      394.08      324.93     45.17 o 
  -5   2  19       47.66       31.05     17.29 o 
  -4   2  19       42.49       48.91     15.50 o 
  -3   2  19        1.01        1.07      6.76 o 
  -2   2  19      878.80      884.85    121.85 o 
  -1   2  19      201.71      225.25     15.19 o 
   0   2  19      155.84      166.75     24.13 o 
   1   2  19      493.27      585.74     21.11 o 
   2   2  19      312.35      276.80     24.73 o 
   3   2  19      272.29      301.04     36.63 o 
   4   2  19      778.09      807.71     30.90 o 
   5   2  19       64.34       44.45     15.15 o 
   6   2  19       39.92       41.70     12.02 o 
   7   2  19      133.31      121.45     23.66 o 
  -8   3  19        0.04       -7.10     11.60 o 
  -7   3  19       52.67       39.28     17.75 o 
  -6   3  19       85.71       39.40     23.29 o 
  -5   3  19       14.81        6.62      8.33 o 
  -4   3  19      112.80       88.05     14.19 o 
  -3   3  19     1465.29     1604.99     78.93 o 
  -2   3  19      385.34      440.47     37.72 o 
  -1   3  19       39.49       50.14     11.84 o 
   0   3  19       37.45       33.77      8.96 o 
   1   3  19        0.34        7.21      6.87 o 
   2   3  19        0.19        2.50      5.52 o 
   3   3  19      311.85      282.57     15.29 o 
   4   3  19        2.93        3.25      4.53 o 
   5   3  19        6.33       15.50      7.19 o 
   6   3  19       38.55       42.93     44.45 o 
   7   3  19        0.75       30.40     14.82 o 
  -7   4  19        1.20       15.85     13.77 o 
  -6   4  19       25.49       19.57     21.42 o 
  -5   4  19       19.11       17.57      9.47 o 
  -4   4  19       38.39       24.71     10.11 o 
  -3   4  19        0.72       22.01     33.98 o 
  -2   4  19       51.35        9.13     10.23 o 
  -1   4  19      353.25      372.92     25.45 o 
   0   4  19     1874.74     1994.58     34.05 o 
   1   4  19        0.45        6.58      5.50 o 
   2   4  19       25.41        9.96      4.16 o 
   3   4  19      117.38      162.45     36.25 o 
   4   4  19      414.50      412.89     42.82 o 
   5   4  19      144.41      189.07     31.27 o 
   6   4  19       12.01        5.73     24.87 o 
  -6   5  19       67.22       62.68     15.12 o 
  -5   5  19       69.85       45.38     12.40 o 
  -4   5  19       28.46       27.93      9.88 o 
  -3   5  19      462.94      465.17     25.24 o 
  -2   5  19       15.48       26.61     11.78 o 
  -1   5  19        1.95       10.85     16.36 o 
   0   5  19        0.97        5.98      4.42 o 
   1   5  19        0.42       12.14      7.19 o 
   2   5  19       10.03       10.78     14.71 o 
   3   5  19       12.02        3.04     16.20 o 
   4   5  19      138.74      120.24     36.92 o 
   5   5  19      148.86      201.25     41.72 o 
  -5   6  19        2.27       26.66      9.98 o 
  -4   6  19        2.68       23.36      9.20 o 
  -3   6  19        4.91       14.89      8.40 o 
  -2   6  19       38.28       44.47     17.17 o 
  -1   6  19       61.13       75.01     19.09 o 
   0   6  19       33.90       34.21     14.33 o 
   1   6  19       27.25       75.66     25.31 o 
   2   6  19       21.16       32.62     18.53 o 
   3   6  19       17.84       28.36     14.96 o 
   4   6  19       47.69       22.03     28.81 o 
  -1   7  19        7.41        2.78     13.16 o 
   0   7  19      158.56      163.09     28.13 o 
  -9   0  20      227.11      252.00     32.55 o 
  -8   0  20      207.60      203.78     32.04 o 
  -7   0  20        2.03       32.01     18.41 o 
  -6   0  20      262.27      237.99     52.36 o 
  -5   0  20      328.67      293.46     99.94 o 
  -4   0  20       16.28       63.95     32.73 o 
  -3   0  20       27.95       28.18     16.94 o 
  -2   0  20       51.78       46.12     12.93 o 
  -1   0  20      120.11      119.04     28.85 o 
   0   0  20       62.06       67.21     21.99 o 
   1   0  20      496.05      586.35     33.69 o 
   2   0  20        9.84       28.16     17.70 o 
   3   0  20     1659.64     1877.89     61.31 o 
   4   0  20       12.24        6.41     11.18 o 
   5   0  20     1017.26     1208.41    176.21 o 
   6   0  20       83.09       59.81     23.07 o 
   7   0  20        0.06       21.21     11.71 o 
  -9   1  20        3.23       13.61     12.44 o 
  -8   1  20      212.01      201.91     29.02 o 
  -7   1  20      346.94      310.04     40.47 o 
  -6   1  20      101.38       80.16     15.95 o 
  -5   1  20       18.06       40.51     20.36 o 
  -4   1  20      384.50      424.82     49.06 o 
  -3   1  20      755.00      884.43     63.78 o 
  -2   1  20       32.03       51.46     11.47 o 
  -1   1  20      333.93      314.97     17.28 o 
   0   1  20      815.49      855.58     28.33 o 
   1   1  20       30.10       21.11     10.28 o 
   2   1  20      354.97      359.03     18.87 o 
   3   1  20      298.48      311.39     26.52 o 
   4   1  20       19.39       14.03      8.02 o 
   5   1  20      136.25      116.84     15.30 o 
   6   1  20        2.75        1.03      8.73 o 
   7   1  20       10.04        5.82      7.64 o 
  -8   2  20       41.75       41.01     11.25 o 
  -7   2  20      507.33      454.33     72.91 o 
  -6   2  20      323.65      228.60     32.70 o 
  -5   2  20        9.70       13.84      9.28 o 
  -4   2  20      510.25      531.95     48.16 o 
  -3   2  20     1327.62     1475.77     69.36 o 
  -2   2  20        8.66       17.38     23.54 o 
  -1   2  20      471.29      481.68     33.29 o 
   0   2  20      535.65      522.61     48.19 o 
   1   2  20        7.82        9.74      6.47 o 
   2   2  20        1.12        6.78      6.87 o 
   3   2  20       56.43       35.73     13.36 o 
   4   2  20        4.00       12.54      8.22 o 
   5   2  20       92.98       67.76     28.45 o 
   6   2  20       11.66       20.37      9.27 o 
   7   2  20        6.05       27.15      8.64 o 
  -8   3  20      132.01      121.27     18.65 o 
  -7   3  20      339.30      291.57     46.86 o 
  -6   3  20        5.91       27.85      9.30 o 
  -5   3  20      140.76      140.40     21.29 o 
  -4   3  20       80.72       88.76     17.61 o 
  -3   3  20     1581.45     1827.21     42.10 o 
  -2   3  20      289.61      290.02     35.74 o 
  -1   3  20       84.93       61.38     13.85 o 
   0   3  20        1.08       15.29      5.93 o 
   1   3  20      259.08      287.27     25.57 o 
   2   3  20      114.27      111.04     15.62 o 
   3   3  20       65.05       26.71     10.61 o 
   4   3  20        2.44       15.85      6.89 o 
   5   3  20       41.54       51.15     28.62 o 
   6   3  20      149.63      151.62     25.76 o 
   7   3  20        8.64       13.62     21.85 o 
  -7   4  20       13.66       16.86      8.22 o 
  -6   4  20        2.63        1.02      6.40 o 
  -5   4  20       55.88       35.11     13.51 o 
  -4   4  20      129.25      165.98     19.30 o 
  -3   4  20       72.57       52.96     44.38 o 
  -2   4  20       30.73        7.18     23.57 o 
  -1   4  20      252.69      262.97     22.61 o 
   0   4  20       65.33       50.02     14.19 o 
   1   4  20       38.54       35.03     10.18 o 
   2   4  20      108.53       97.84     44.43 o 
   3   4  20       77.77       54.80     25.31 o 
   4   4  20       10.23       17.72     17.76 o 
   5   4  20        0.10       -5.11     14.63 o 
   6   4  20       12.97       19.72     18.26 o 
  -6   5  20       45.26       18.53      8.73 o 
  -5   5  20       25.45       23.04     12.23 o 
  -4   5  20       28.21       24.50     11.12 o 
  -3   5  20      163.02      148.45     27.65 o 
  -2   5  20      129.54       83.58     19.15 o 
  -1   5  20       27.00       23.76      9.81 o 
   0   5  20        7.99       12.61      9.81 o 
   1   5  20       58.90       23.62     15.30 o 
   2   5  20      112.98      123.33     46.04 o 
   3   5  20       44.62       41.13     25.03 o 
   4   5  20        0.94       -0.37     14.00 o 
   5   5  20       28.94       25.57     40.94 o 
  -4   6  20        0.77       22.84      9.58 o 
  -3   6  20       80.92       27.51     22.87 o 
  -2   6  20        0.01       11.89      9.39 o 
  -1   6  20        2.21        0.07      8.53 o 
   0   6  20       46.67        9.17     14.60 o 
   1   6  20        2.24       -9.31     13.78 o 
   2   6  20       10.15        6.29     14.35 o 
   3   6  20       16.18       16.62     14.69 o 
  -8   1  21        7.23       33.32     15.60 o 
  -7   1  21      247.31      245.35     35.44 o 
  -6   1  21        0.03       25.36     22.72 o 
  -5   1  21       18.08       29.17     18.82 o 
  -4   1  21      176.81      170.88     30.25 o 
  -3   1  21       21.28       19.52     10.45 o 
  -2   1  21       50.14       39.21     14.47 o 
  -1   1  21      215.72      238.40     18.82 o 
   0   1  21      223.27      234.64     26.43 o 
   1   1  21       42.34       34.80      9.79 o 
   2   1  21      146.00      117.49     16.35 o 
   3   1  21      325.75      336.50     32.24 o 
   4   1  21      247.02      275.98     25.21 o 
   5   1  21      257.09      271.30     18.67 o 
   6   1  21      161.83      158.68     19.28 o 
   7   1  21      170.26      167.88     25.58 o 
  -8   2  21      228.33      193.99     35.70 o 
  -7   2  21      234.87      176.29     26.82 o 
  -6   2  21      231.13      230.64     30.03 o 
  -5   2  21      107.37      107.24     17.80 o 
  -4   2  21      343.39      462.47     83.01 o 
  -3   2  21      623.44      660.04     48.04 o 
  -2   2  21      128.54      110.56     18.40 o 
  -1   2  21      225.10      204.43     21.52 o 
   0   2  21      259.52      217.33     27.05 o 
   1   2  21       26.99       24.33     10.53 o 
   2   2  21        7.96       39.39     22.91 o 
   3   2  21      162.54      154.70     20.21 o 
   4   2  21      118.05       79.05     18.24 o 
   5   2  21      766.65      773.19    146.12 o 
   6   2  21      671.94      679.15     56.54 o 
   7   2  21      149.39      194.85     31.59 o 
  -8   3  21      254.67      154.70     32.79 o 
  -7   3  21       65.01       38.55     25.65 o 
  -6   3  21       31.49       19.09     12.10 o 
  -5   3  21      213.25      251.40     34.22 o 
  -4   3  21       89.29       67.81     16.37 o 
  -3   3  21       77.83       78.80     19.03 o 
  -2   3  21      225.39      214.94     26.63 o 
  -1   3  21      128.82      107.62     14.32 o 
   0   3  21      432.10      495.34     61.10 o 
   1   3  21      416.56      397.70     45.39 o 
   2   3  21      280.78      287.44     18.02 o 
   3   3  21        8.91        9.22      7.26 o 
   4   3  21       33.76       27.26      8.71 o 
   5   3  21      177.23      183.47     41.39 o 
   6   3  21        0.00       40.67     19.24 o 
  -7   4  21        0.00       25.64     11.01 o 
  -6   4  21       85.35       62.45     15.49 o 
  -5   4  21        0.01       -0.69      9.92 o 
  -4   4  21       97.54       77.99     21.33 o 
  -3   4  21       20.91       17.64      9.87 o 
  -2   4  21       47.27       60.17     15.81 o 
  -1   4  21      178.47      174.19     18.92 o 
   0   4  21      100.86       99.66     12.46 o 
   1   4  21      223.34      241.46     32.37 o 
   2   4  21      205.84      176.86     28.69 o 
   3   4  21      393.19      362.58     71.06 o 
   4   4  21       11.96       12.56     16.19 o 
   5   4  21      269.89      342.40     73.98 o 
  -6   5  21        5.37       25.31     10.53 o 
  -5   5  21        3.74       16.09      9.28 o 
  -4   5  21        0.10       12.09     13.53 o 
  -3   5  21       94.71       82.53     25.59 o 
  -2   5  21      117.85      119.25     32.70 o 
  -1   5  21       33.08       23.73      8.44 o 
   0   5  21      333.10      279.02     77.91 o 
   1   5  21       36.15       26.24     19.24 o 
   2   5  21       69.18       61.69     25.31 o 
   3   5  21       13.35       36.20     22.84 o 
   4   5  21        0.32        3.64     14.40 o 
  -4   6  21        0.41        2.98     16.51 o 
  -3   6  21        5.83        9.34     10.15 o 
  -2   6  21        5.52        3.76     10.21 o 
  -1   6  21        2.48       15.98     11.59 o 
   0   6  21       29.73       97.70     33.88 o 
   1   6  21       36.94       47.75     27.22 o 
   2   6  21       18.91        7.56     12.84 o 
  -8   0  22       70.14       50.13     24.06 o 
  -7   0  22       19.00       16.59     24.11 o 
  -6   0  22       94.34       83.70     26.03 o 
  -5   0  22       46.30       88.39     41.15 o 
  -4   0  22      179.14      176.01     55.54 o 
  -3   0  22      510.48      577.99     57.69 o 
  -2   0  22       20.30       20.73      9.14 o 
  -1   0  22       56.67       57.11     23.09 o 
   0   0  22       50.68       34.43     19.41 o 
   1   0  22        8.12        5.54     11.96 o 
   2   0  22      116.78      131.39     27.62 o 
   3   0  22        3.47        9.29     12.76 o 
   4   0  22      109.64       52.79     24.66 o 
   5   0  22        2.00        3.18     26.81 o 
   6   0  22      163.99      138.39     25.32 o 
   7   0  22       50.72       30.06     15.19 o 
  -8   1  22        0.03       19.20     10.43 o 
  -7   1  22       97.27       60.25     17.40 o 
  -6   1  22       31.98       62.16     21.06 o 
  -5   1  22      196.67      159.06     29.18 o 
  -4   1  22        0.69       12.93      8.26 o 
  -3   1  22       23.06       42.39     14.02 o 
  -2   1  22      224.34      202.14     22.55 o 
  -1   1  22      415.70      427.29     39.37 o 
   0   1  22        1.19        6.89      8.63 o 
   1   1  22      157.10      170.20     22.43 o 
   2   1  22     1026.20     1173.40     27.96 o 
   3   1  22      139.23      136.69     18.94 o 
   4   1  22      841.52      932.19     81.62 o 
   5   1  22      158.61      113.73     25.38 o 
   6   1  22       20.34       18.43      7.76 o 
   7   1  22       34.96       34.04      9.50 o 
  -8   2  22       85.58       61.57     13.79 o 
  -7   2  22       12.68       14.55      9.34 o 
  -6   2  22        8.50       15.50      7.15 o 
  -5   2  22      255.80      264.29     34.10 o 
  -4   2  22      489.70      589.14    112.65 o 
  -3   2  22      129.23      138.50     29.45 o 
  -2   2  22      282.41      295.83     28.31 o 
  -1   2  22     1069.28     1181.34     37.33 o 
   0   2  22      426.11      428.54     33.68 o 
   1   2  22       55.84       38.25     14.41 o 
   2   2  22      762.03      817.26     44.19 o 
   3   2  22      286.31      284.49     25.45 o 
   4   2  22        2.19       17.15      9.89 o 
   5   2  22       86.55       43.18     16.50 o 
   6   2  22        0.04        7.24      7.00 o 
  -7   3  22       68.83       46.44     21.22 o 
  -6   3  22       30.86       31.60     13.89 o 
  -5   3  22      289.63      306.22     50.16 o 
  -4   3  22       23.24       16.25     16.22 o 
  -3   3  22        4.68       30.05     14.13 o 
  -2   3  22        0.93       16.90      9.59 o 
  -1   3  22       24.03       10.06      5.21 o 
   0   3  22       92.15       99.45     18.18 o 
   1   3  22      351.69      355.21     50.78 o 
   2   3  22        0.43        4.35      6.02 o 
   3   3  22        3.92       35.45      9.88 o 
   4   3  22        1.67        6.30     12.86 o 
   5   3  22      254.46      302.06     40.15 o 
   6   3  22       32.26       39.01     16.07 o 
  -6   4  22        0.05       13.28      7.97 o 
  -5   4  22        0.32       10.09     11.33 o 
  -4   4  22       15.85       32.12     15.28 o 
  -3   4  22       12.08       20.00     10.84 o 
  -2   4  22        3.66       26.07      8.39 o 
  -1   4  22       21.80       26.86      8.12 o 
   0   4  22        0.05        2.51      5.55 o 
   1   4  22        0.25       13.10      6.94 o 
   2   4  22       21.30       49.95     33.02 o 
   3   4  22        0.09       34.37     20.13 o 
   4   4  22        5.11       17.84     20.77 o 
   5   4  22        7.98       38.05     15.95 o 
  -5   5  22        6.19       23.67     10.04 o 
  -4   5  22        0.08        3.55      7.70 o 
  -3   5  22        3.08       28.15     12.06 o 
  -2   5  22        7.03        9.00     11.99 o 
  -1   5  22       11.08       20.06     12.01 o 
   0   5  22        1.11       24.70     11.28 o 
   1   5  22        1.45        2.09     14.40 o 
   2   5  22       51.37       13.87     14.46 o 
   3   5  22       17.93       51.16     26.31 o 
   4   5  22       22.74       28.33     16.47 o 
  -3   6  22        6.72       21.49     11.66 o 
  -2   6  22        0.30       19.12     19.52 o 
  -1   6  22        1.39       17.63     17.63 o 
   0   6  22       22.59        1.79     14.39 o 
   1   6  22        4.64       27.22     18.48 o 
  -8   1  23       26.85       16.28     10.57 o 
  -7   1  23      107.85       79.06     18.85 o 
  -6   1  23        2.00       19.83     13.51 o 
  -5   1  23      320.13      268.28     33.86 o 
  -4   1  23        1.24       13.42     17.55 o 
  -3   1  23        0.42       16.86      7.31 o 
  -2   1  23      161.52      160.41     20.91 o 
  -1   1  23      253.47      257.96     34.95 o 
   0   1  23       22.86       24.21      9.81 o 
   1   1  23      403.45      438.92     19.26 o 
   2   1  23      162.26      180.36     22.93 o 
   3   1  23        2.90       19.19     11.66 o 
   4   1  23      103.98      113.84     22.46 o 
   5   1  23        2.40        8.63     10.47 o 
   6   1  23        8.74       20.24      9.19 o 
  -7   2  23       15.78       27.70     10.08 o 
  -6   2  23       87.01       73.51     17.81 o 
  -5   2  23        4.87        5.43     14.05 o 
  -4   2  23        8.02       33.39     15.83 o 
  -3   2  23        0.42       12.02     14.18 o 
  -2   2  23       75.99       69.07     14.24 o 
  -1   2  23       36.96       20.54      7.47 o 
   0   2  23       16.51       16.72      6.62 o 
   1   2  23      152.07      126.77     17.90 o 
   2   2  23      212.48      194.39     34.44 o 
   3   2  23       73.10       59.11     32.46 o 
   4   2  23      586.79      663.55     86.84 o 
   5   2  23       12.65       17.32      8.10 o 
   6   2  23       68.16       41.17     17.64 o 
  -7   3  23        0.86       20.72     11.84 o 
  -6   3  23      321.45      374.83     55.54 o 
  -5   3  23        1.66        5.65     11.17 o 
  -4   3  23        1.72       18.95     10.02 o 
  -3   3  23      339.79      407.31     78.29 o 
  -2   3  23       36.72       43.52     13.11 o 
  -1   3  23       97.96      109.81     31.41 o 
   0   3  23      311.80      338.70     40.13 o 
   1   3  23      427.08      543.28     29.39 o 
   2   3  23      199.34      204.37     36.35 o 
   3   3  23       70.61       38.03     14.62 o 
   4   3  23        3.10       13.05     16.69 o 
   5   3  23       37.16       20.89     20.59 o 
  -6   4  23       17.21       11.21     14.55 o 
  -5   4  23       90.17       63.17     19.26 o 
  -4   4  23      137.77      123.33     63.36 o 
  -3   4  23      121.80      146.24     32.97 o 
  -2   4  23      100.13       85.11     23.20 o 
  -1   4  23      670.51      670.14    120.82 o 
   0   4  23       25.48       21.22      7.37 o 
   1   4  23       34.66       18.64     10.95 o 
   2   4  23       12.31       18.35     16.98 o 
   3   4  23        2.68       30.43     21.56 o 
   4   4  23        5.00        8.08     21.43 o 
  -4   5  23       14.66       13.09     18.12 o 
  -3   5  23       40.78       14.49     11.15 o 
  -2   5  23       27.41       36.43     10.61 o 
  -1   5  23      136.62      103.77     21.82 o 
   0   5  23       18.06        1.57     14.15 o 
   1   5  23       16.13       26.07     18.36 o 
   2   5  23      155.19      190.84     53.86 o 
   3   5  23       31.04        9.29     20.53 o 
  -7   0  24       21.90       30.88     15.79 o 
  -6   0  24      121.08       58.03     38.37 o 
  -5   0  24      266.60      300.90     49.77 o 
  -4   0  24      261.41      322.94     35.46 o 
  -3   0  24       74.11       75.53     17.70 o 
  -2   0  24       25.03       23.94     17.72 o 
  -1   0  24        0.71        8.23     11.73 o 
   0   0  24       33.17       14.92     12.56 o 
   1   0  24      115.37      156.87     32.47 o 
   2   0  24       49.62       48.77     25.72 o 
   3   0  24       49.88       55.08     21.77 o 
   4   0  24      153.48      158.81     36.45 o 
   5   0  24      236.34      290.93     36.25 o 
   6   0  24       13.34       15.26     10.24 o 
  -7   1  24        0.72       16.79     20.74 o 
  -6   1  24       81.40       44.67     16.14 o 
  -5   1  24       71.21       93.08     22.14 o 
  -4   1  24      152.61      161.39     26.46 o 
  -3   1  24        0.33       15.63      9.59 o 
  -2   1  24       59.52       58.92     14.90 o 
  -1   1  24        7.13       17.97      8.31 o 
   0   1  24       11.67       38.10     17.53 o 
   1   1  24      423.22      484.01     36.88 o 
   2   1  24       41.83       24.59     11.75 o 
   3   1  24        4.17       11.87     15.83 o 
   4   1  24       53.89       43.53     18.20 o 
   5   1  24      316.21      391.56     55.86 o 
   6   1  24      106.79       87.00     22.51 o 
  -7   2  24       13.70       48.97     16.67 o 
  -6   2  24       18.91       16.52     22.58 o 
  -5   2  24       72.75       59.49     19.65 o 
  -4   2  24        0.64       36.00     11.26 o 
  -3   2  24       69.26       77.88     16.76 o 
  -2   2  24      298.51      294.10     23.93 o 
  -1   2  24       93.47       66.67     11.01 o 
   0   2  24       76.00       75.16     13.82 o 
   1   2  24      579.51      652.83     46.91 o 
   2   2  24      131.25      158.52     24.67 o 
   3   2  24       47.70       44.46     18.92 o 
   4   2  24       15.15       22.10      9.77 o 
   5   2  24      237.46      205.41     34.33 o 
  -6   3  24       88.58       87.29     24.47 o 
  -5   3  24       55.69       59.08     16.65 o 
  -4   3  24        0.01       11.98     11.47 o 
  -3   3  24       24.51       37.58     16.95 o 
  -2   3  24       75.86       52.01     13.56 o 
  -1   3  24      250.70      244.09     31.38 o 
   0   3  24       19.76       23.25      7.02 o 
   1   3  24       88.01      105.67     21.36 o 
   2   3  24      582.99      756.54    127.99 o 
   3   3  24       75.47       36.04     12.59 o 
   4   3  24      280.90      281.01     71.96 o 
   5   3  24        1.92       30.46     21.96 o 
  -5   4  24        1.35       17.50     19.40 o 
  -4   4  24       42.47       59.94     26.27 o 
  -3   4  24        0.09       19.40     10.64 o 
  -2   4  24       53.54       34.85     11.39 o 
  -1   4  24       17.17       18.95      9.00 o 
   0   4  24        2.60        1.95      4.46 o 
   1   4  24       47.66       42.63     26.94 o 
   2   4  24        3.86       -4.13     13.77 o 
   3   4  24        6.83       -5.35     14.00 o 
   4   4  24       16.95       21.27     17.67 o 
  -4   5  24       11.41       16.63     18.36 o 
  -3   5  24       16.09       25.60     19.73 o 
  -2   5  24       21.68       32.99     12.23 o 
  -1   5  24       31.37       25.47     15.18 o 
   0   5  24        2.20       25.22     20.13 o 
   1   5  24       44.92       33.81     23.60 o 
   2   5  24       67.62       79.67     55.80 o 
  -7   1  25       24.33       18.22     15.89 o 
  -6   1  25      139.04      119.27     22.81 o 
  -5   1  25       29.18       10.49     11.39 o 
  -4   1  25      179.47      178.07     24.96 o 
  -3   1  25      161.62      190.09     22.00 o 
  -2   1  25       23.47       26.62      9.14 o 
  -1   1  25      255.20      235.21     23.03 o 
   0   1  25       89.47       74.69     15.18 o 
   1   1  25        0.01       10.66      9.74 o 
   2   1  25       57.98       29.37     12.53 o 
   3   1  25       42.30       44.58     16.39 o 
   4   1  25      140.91      111.41     23.04 o 
   5   1  25       32.25       36.74     16.14 o 
  -6   2  25        1.92       -7.09     22.35 o 
  -5   2  25        1.70       34.46     27.72 o 
  -4   2  25        1.42       32.92     17.50 o 
  -3   2  25        5.03       18.63     11.50 o 
  -2   2  25       18.23       38.12      9.19 o 
  -1   2  25       72.48       54.59     13.70 o 
   0   2  25       55.67       35.51     12.20 o 
   1   2  25        0.82       -2.06      7.47 o 
   2   2  25        0.49       16.26      9.31 o 
   3   2  25       53.24       56.99     14.94 o 
   4   2  25       61.72       35.27     13.39 o 
   5   2  25      201.17      182.93     35.11 o 
  -6   3  25        3.14       17.51     10.49 o 
  -5   3  25        3.11       26.58     15.08 o 
  -4   3  25        3.46        0.39      9.66 o 
  -3   3  25       24.31       19.48     12.58 o 
  -2   3  25        5.25       15.66     12.01 o 
  -1   3  25      125.38      140.62     21.37 o 
   0   3  25       88.12       74.38     17.11 o 
   1   3  25       89.78       73.07     20.09 o 
   2   3  25       41.13       31.25     12.03 o 
   3   3  25        0.62       31.81     23.15 o 
   4   3  25        0.20        2.47     13.09 o 
  -5   4  25       91.38       91.06     16.42 o 
  -4   4  25      893.79     1028.06    193.10 o 
  -3   4  25      197.58      127.45     30.37 o 
  -2   4  25       10.39       17.63      8.06 o 
  -1   4  25       88.48       87.70     16.14 o 
   0   4  25      263.75      272.85     44.62 o 
   1   4  25       30.35       11.88     18.08 o 
   2   4  25       96.10       68.97     30.71 o 
   3   4  25        2.40       13.74     14.67 o 
  -2   5  25        0.62        7.51      6.40 o 
  -1   5  25       53.27       24.09     10.66 o 
   0   5  25        8.70       70.18     32.85 o 
   1   5  25       96.58       88.27     25.71 o 
  -6   0  26       21.65       21.87     11.44 o 
  -5   0  26        0.88       23.71     16.15 o 
  -4   0  26       49.56       53.74     18.38 o 
  -3   0  26      411.46      584.84    109.60 o 
  -2   0  26        2.65       18.70     18.29 o 
  -1   0  26       21.34       16.36     14.57 o 
   0   0  26       92.03      147.66     38.60 o 
   1   0  26       43.48       42.37     22.26 o 
   2   0  26        8.92       48.36     25.19 o 
   3   0  26        2.22       24.42     19.89 o 
   4   0  26       18.94       18.43     17.06 o 
   5   0  26        0.47       19.81     13.83 o 
  -6   1  26       38.90       37.86     22.50 o 
  -5   1  26        6.02       39.20      8.83 o 
  -4   1  26        1.67       15.98      9.62 o 
  -3   1  26       28.50       37.80     15.34 o 
  -2   1  26        2.03        8.33      8.35 o 
  -1   1  26       82.95       77.65     18.62 o 
   0   1  26       19.24        5.09      9.74 o 
   1   1  26       14.43       11.87     13.47 o 
   2   1  26      119.78      135.18     31.80 o 
   3   1  26       79.31       60.37     14.04 o 
   4   1  26        1.46       26.00     14.43 o 
   5   1  26        2.14       16.56     12.44 o 
  -6   2  26        9.42       39.97     15.79 o 
  -5   2  26       50.75       13.51     11.81 o 
  -4   2  26       10.80       11.80      9.77 o 
  -3   2  26       10.11       18.94      8.67 o 
  -2   2  26       47.84       36.72     12.89 o 
  -1   2  26        6.91       22.01     10.60 o 
   0   2  26       57.48       59.02     18.69 o 
   1   2  26        2.57       23.56     12.78 o 
   2   2  26        0.11       11.57     11.93 o 
   3   2  26      106.95       73.37     17.53 o 
   4   2  26       92.11       74.40     25.55 o 
  -5   3  26        3.89        8.84     11.33 o 
  -4   3  26        4.87       31.49     13.60 o 
  -3   3  26       99.68      109.64     22.82 o 
  -2   3  26       60.81       65.12     13.51 o 
  -1   3  26      292.09      321.33     57.06 o 
   0   3  26       42.33       33.29      8.95 o 
   1   3  26        2.94       13.26     10.41 o 
   2   3  26       61.65       55.42     16.82 o 
   3   3  26       75.35       28.99     14.20 o 
  -4   4  26       34.85       23.99     11.28 o 
  -3   4  26       36.56       26.11     10.34 o 
  -2   4  26        1.46        1.13      6.88 o 
  -1   4  26        0.71        3.16     13.58 o 
   0   4  26        4.94        4.37     13.30 o 
   1   4  26        7.00       42.56     26.95 o 
   2   4  26       14.40       16.33     21.37 o 
  -6   1  27        1.02        3.39      7.00 o 
  -5   1  27       10.21       33.45      9.34 o 
  -4   1  27        1.06       15.97      8.31 o 
  -3   1  27        3.68        7.53      9.76 o 
  -2   1  27        3.54        9.55      8.65 o 
  -1   1  27        1.49       -0.03      8.49 o 
   0   1  27       63.00       52.03     17.47 o 
   1   1  27        2.86        0.64      8.69 o 
   2   1  27      119.42      126.25     22.00 o 
   3   1  27       32.15       12.41      9.66 o 
   4   1  27      136.82       89.47     39.95 o 
  -5   2  27        4.99       39.37     14.92 o 
  -4   2  27        0.62       28.35     10.26 o 
  -3   2  27        0.08        1.84      8.00 o 
  -2   2  27        0.02       22.04     11.09 o 
  -1   2  27       20.17       30.27     16.51 o 
   0   2  27       81.86       89.02     26.13 o 
   1   2  27        7.05       13.55     10.05 o 
   2   2  27       41.86       84.37     20.42 o 
   3   2  27        1.29        2.36      7.29 o 
  -4   3  27       26.07       22.43     14.22 o 
  -3   3  27       56.29       75.41     18.92 o 
  -2   3  27       12.91       10.81      7.25 o 
  -1   3  27       14.32       15.53      8.39 o 
   0   3  27      123.11      133.89     27.00 o 
   1   3  27       60.17       54.29     40.42 o 
   2   3  27       33.08       17.87     16.20 o 
  -2   4  27      108.52      111.47     25.72 o 
  -1   4  27      232.90      222.09     41.29 o 
   0   4  27       14.86        9.27     14.18 o 
   1   4  27        1.57       27.61     16.57 o 
  -5   0  28      107.44      214.62     79.44 o 
  -4   0  28        1.03       -6.39     11.98 o 
  -3   0  28       17.31       28.89     19.25 o 
  -2   0  28        0.32      -10.82     13.26 o 
  -1   0  28       13.83       -1.63     11.21 o 
   0   0  28       28.13       19.37     16.04 o 
   1   0  28        4.10       17.93     16.55 o 
   2   0  28        7.38        8.91     11.65 o 
   3   0  28       97.41      127.81     26.01 o 
  -5   1  28        0.00       25.86     11.17 o 
  -4   1  28        2.29        7.79      7.74 o 
  -3   1  28       10.59       16.86     10.27 o 
  -2   1  28        1.92       20.42      8.87 o 
  -1   1  28        5.29        5.69      8.60 o 
   0   1  28        7.20       16.47      8.06 o 
   1   1  28        1.10       -3.28      8.38 o 
   2   1  28        1.00        3.47      8.19 o 
   3   1  28        9.13       14.10      9.87 o 
  -4   2  28       25.37       22.00     12.10 o 
  -3   2  28        0.97       21.93     11.58 o 
  -2   2  28       21.29       16.26      9.74 o 
  -1   2  28      145.25      139.52     21.04 o 
   0   2  28       34.09       57.87     26.47 o 
   1   2  28       10.38       10.63     16.37 o 
   2   2  28        8.89       44.27     17.01 o 
   3   2  28        2.59        5.98     14.15 o 
  -3   3  28       49.72       43.39     12.55 o 
  -2   3  28      210.44      215.19     34.01 o 
  -1   3  28        0.06       14.44     12.70 o 
   0   3  28       10.75        9.10     16.55 o 
   1   3  28       59.87       45.65     20.22 o 
  -4   1  29       10.89       22.79     11.84 o 
  -3   1  29       65.06       58.36     14.73 o 
  -2   1  29       17.65       31.85     17.82 o 
  -1   1  29        0.27       13.61     10.48 o 
   0   1  29       80.71       89.37     22.80 o 
   1   1  29       10.39       12.64      9.14 o 
   2   1  29       12.47       19.95     16.05 o 
  -3   2  29        0.03       25.10      9.68 o 
  -2   2  29      123.53      123.78     16.94 o 
  -1   2  29      140.40      122.57     24.78 o 
   0   2  29      526.33      670.47     74.78 o 
   1   2  29      128.37      135.46     36.03 o 
  -3   0  30       32.95       58.08     23.31 o 
  -2   0  30       32.22       34.66     19.22 o 
  -1   0  30       14.48       55.20     27.74 o 
   0   0  30       53.35       68.04     25.54 o 
   1   0  30       20.43       22.12     14.89 o 
  -3   1  30        2.73       35.23      9.32 o 
  -2   1  30       39.80       33.33     11.63 o 
  -1   1  30        1.05       25.22     14.34 o 
   0   1  30        6.38       14.41      7.20 o 
   1   1  30        1.54       18.50     10.13 o 
                                                 
